# Supplementary material for: Combined proteomic and metabolomic analyses of cerebrospinal fluid from mice with ischemic stroke reveals the effects of a Buyang Huanwu decoction in neurodegenerative disease
Source: PLoS One. 2019 Jan 15;14(1):e0209184. doi: 10.1371/journal.pone.0209184 (PMC6333407; doi:10.1371/journal.pone.0209184)
Supplement: S1 Table — (XLSX) [file pone.0209184.s001.xlsx]

## Sheet: ANOVA P<0.05
Protein IDs	Protein names	Gene names	Protein Score	MS/MS Count	Unique peptides	Unique sequence coverage [%]	Mol. weight [kDa]	LFQ (Sham), Log2						LFQ (CI/R), Log2						LFQ (CI/R+BHD), Log2						ANOVA Significant	-Log ANOVA p value	(CI/R) / Sham, Log2	Student's t-test Significant (CI/R vs Sham)	-Log Student's t-test p-value (CI/R vs Sham)	(CI/R+BHD) / Sham, Log2	Student's t-test Significant (CI/R+BHD vs Sham)	-Log Student's t-test p-value (CI/R+BHD vs Sham)	(CI/R+BHD) / (CI/R), Log2	Student's t-test Significant (CI/R+BHD vs CI/R)	-Log Student's t-test p-value (CI/R+BHD vs CI/R)
Q61838	Alpha-2-macroglobulin;Alpha-2-macroglobulin 165 kDa subunit;Alpha-2-macroglobulin 35 kDa subunit	A2m	323.31	1522	58	51.7	165.85	30.3647	30.313	30.3362	29.3535	29.4204	29.4287	29.1908	29.1925	29.1956	27.8079	27.8508	27.8645	30.6878	30.7307	30.8535	29.1914	29.1638	29.2221	+	2.29443	-1.35241	+	2.3676	0.105446		0.0960134	1.45785	+	1.98445
P60710	Actin, cytoplasmic 2;Actin, cytoplasmic 2, N-terminally processed;Actin, cytoplasmic 1;Actin, cytoplasmic 1, N-terminally processed	Actb	323.31	414	8	38.9	41.792	26.6996	26.6244	26.5706	26.5528	26.506	26.5389	26.371	26.49	26.3668	25.9804	26.0488	25.9478	27.5199	27.5911	27.6934	27.8884	27.9864	27.9666	+	9.26123	-0.381252	+	2.46598	1.19227	+	7.10825	1.57352	+	6.70008
P63260	Actin, cytoplasmic 2;Actin, cytoplasmic 2, N-terminally processed;Actin, cytoplasmic 1;Actin, cytoplasmic 1, N-terminally processed	Actg1	323.31	414	8	38.9	41.792	26.6996	26.6244	26.5706	26.5528	26.506	26.5389	26.371	26.49	26.3668	25.9804	26.0488	25.9478	27.5199	27.5911	27.6934	27.8884	27.9864	27.9666	+	9.26123	-0.381252	+	2.46598	1.19227	+	7.10825	1.57352	+	6.70008
Q7TPR4	Alpha-actinin-1	Actn1	43.385	46	7	11.4	104.98	21.8062	21.6513	21.8828	21.4213	21.2478	21.0022	21.1432	21.4175	21.2327	21.8125	21.629	20.6853	21.9166	22.0284	22.7452	22.9928	23.0814	23.0669	+	3.79275	-0.181915		0.382432	1.13663	+	2.88292	1.31855	+	3.18596
P57780	Alpha-actinin-4	Actn4	43.385	46	7	11.4	104.98	21.8062	21.6513	21.8828	21.4213	21.2478	21.0022	21.1432	21.4175	21.2327	21.8125	21.629	20.6853	21.9166	22.0284	22.7452	22.9928	23.0814	23.0669	+	3.79275	-0.181915		0.382432	1.13663	+	2.88292	1.31855	+	3.18596
P11859	Angiotensinogen;Angiotensin-1;Angiotensin-2;Angiotensin-3;Angiotensin-4;Angiotensin 1-9;Angiotensin 1-7;Angiotensin 1-5;Angiotensin 1-4	Agt	244.19	187	9	25.6	51.99	25.0809	25.1149	25.2148	25.1601	25.1027	25.1992	26.2258	26.3589	26.257	26.4815	26.3537	26.3624	25.3979	25.389	25.3765	25.8904	25.9311	25.8585	+	7.74383	1.19443	+	10.0571	0.495134	+	2.79452	-0.699301	+	3.79765
P00687	Alpha-amylase 1	Amy1	156.2	198	8	21.1	57.643	23.7267	23.6297	23.6283	24.4109	24.4748	24.4718	26.0389	25.9267	25.9763	26.2603	26.3567	26.4046	26.4033	26.251	26.3028	24.7555	24.6786	24.8317	+	4.42295	2.10352	+	6.0706	1.4801	+	2.43197	-0.623422		0.940752
P10107	Annexin A1	Anxa1	101.06	77	9	36.4	38.734	23.083	19.4125	21.6381	23.1263	23.3913	22.9853	21.6889	21.7697	21.6682	22.3909	22.3672	22.3266	23.7451	23.7699	23.1261	23.743	23.9141	23.6532	+	1.77299	-0.23747		0.143102	1.38585		1.26697	1.62332	+	5.29228
P07356	Annexin A2	Anxa2	188.53	216	20	63.1	38.676	25.4221	25.2954	25.5279	23.5258	23.6683	23.5553	24.1738	23.9611	23.9963	23.6413	23.5621	23.4784	25.8577	25.9309	25.9515	25.8775	25.9336	25.8244	+	4.07269	-0.696969		0.874726	1.39679	+	2.1639	2.09376	+	8.24241
Q03157	Amyloid-like protein 1;C30	Aplp1	58.818	142	10	18.7	72.75	25.2307	25.0512	24.9219	24.7475	24.787	24.6465	24.3303	24.5481	24.4442	25.5688	25.5145	25.609	24.2809	24.1958	24.2035	24.0992	24.1975	24.223	+	2.34081	0.105052		0.152902	-0.697492	+	4.75318	-0.802544	+	1.99134
E9Q414	Apolipoprotein B-100;Apolipoprotein B-48	Apob	162.46	286	51	14.7	509.43	25.8568	25.6807	25.6242	24.7485	24.7413	24.6918	24.2966	24.2291	24.249	23.9272	23.801	23.6412	25.8069	25.8304	25.7907	24.6695	24.6643	24.6498	+	2.99133	-1.19986	+	3.13252	0.0113929		0.0114365	1.21125	+	2.82478
P12023	Amyloid beta A4 protein;N-APP;Soluble APP-alpha;Soluble APP-beta;C99;Beta-amyloid protein 42;Beta-amyloid protein 40;C83;P3(42);P3(40);C80;Gamma-secretase C-terminal fragment 59;Gamma-secretase C-terminal fragment 57;Gamma-secretase C-terminal fragment 50;C31	App	288.71	287	16	25.7	86.721	26.5826	26.5439	26.4939	26.2536	26.2397	26.1822	25.7488	25.7363	25.7842	26.8323	26.7915	26.8755	25.0939	25.0753	25.191	25.3297	25.4219	25.4476	+	3.89134	-0.0878789		0.134227	-1.12275	+	6.34396	-1.03488	+	2.69508
Q61361	Brevican core protein	Bcan	8.2254	28	3	5.4	95.814	22.1405	23.1067	21.6414	21.8203	21.8237	21.6012	22.2012	22.0288	22.0119	22.7433	22.7419	22.7399	21.1844	21.3199	20.9498	19.5869	21.8084	21.7378	+	2.23261	0.388872		0.72623	-0.92443	+	1.35012	-1.3133	+	2.32714
Q8R016	Bleomycin hydrolase	Blmh	62.913	42	8	20.7	52.511	23.8574	22.9654	23.9674	22.975	22.8525	22.7157	21.8854	22.5166	21.9606	21.2219	21.239	21.2319	23.0579	22.7891	23.0781	22.0921	21.7207	21.6542	+	2.87761	-1.54633	+	3.25005	-0.823516	+	1.40262	0.722815		1.20101
Q923D2	Flavin reductase (NADPH)	Blvrb	52.975	152	7	54.9	22.197	24.3354	24.4536	24.4713	25.7674	25.9748	25.9292	25.6273	25.6157	25.352	25.4971	25.5006	25.4383	23.4514	23.5992	23.4903	25.0618	24.9983	25.1479	+	1.67109	0.349889		0.496844	-0.863791		0.989141	-1.21368	+	2.20724
P07743	BPI fold-containing family A member 2	Bpifa2	202.88	83	5	39.1	24.753	23.002	23.4611	23.3739	22.6773	22.6769	22.484	24.2696	24.1771	24.2342	23.6581	23.7039	23.6432	24.6189	24.6748	24.8477	23.6455	23.6937	23.7086	+	3.36644	1.00182	+	3.16808	1.25235	+	2.87142	0.250527		0.436492
P01029	Complement C4-B;Complement C4 beta chain;Complement C4 alpha chain;C4a anaphylatoxin;Complement C4 gamma chain	C4b	300.64	349	31	25.5	192.91	26.426	26.5252	26.5657	25.6814	25.679	25.6191	25.5628	25.4825	25.4554	24.6655	24.6383	24.6227	26.4428	26.438	26.5135	25.3001	25.3464	25.2673	+	1.94417	-1.01149	+	2.413	-0.198017		0.257755	0.813475	+	1.51391
P06684	Complement C5;Complement C5 beta chain;Complement C5 alpha chain;C5a anaphylatoxin;Complement C5 alpha chain	C5	63.485	85	15	11.7	188.88	23.2075	23.2549	23.2785	23.2074	23.1039	22.9073	22.7331	22.6677	22.7294	22.1794	22.0018	22.0297	24.0673	24.0491	24.1552	23.0688	23.0187	23.0577	+	3.3747	-0.769767	+	3.22909	0.409548		0.92427	1.17931	+	2.79666
Q8K182	Complement component C8 alpha chain	C8a	81.563	93	10	23.5	66.08	24.4408	24.3242	24.5644	23.2394	23.307	23.137	23.1375	22.9393	23.1752	22.0222	21.3323	21.1981	24.3277	24.2055	24.3911	22.6246	22.5986	22.7474	+	1.80332	-1.53471	+	2.11998	-0.352986		0.33567	1.18172	+	1.32234
Q8BH35	Complement component C8 beta chain	C8b	50.191	73	10	22.1	66.229	24.0714	23.8902	24.2583	23.1785	23.2646	23.353	22.5282	22.1679	22.1276	21.1719	21.3184	21.2475	23.8922	23.9961	23.8918	22.4347	22.2881	22.7124	+	3.55633	-1.90907	+	4.04866	-0.466757		0.608617	1.44232	+	2.28109
Q8VCG4	Complement component C8 gamma chain	C8g	52.423	71	6	40.6	22.508	23.4748	23.9007	23.8402	22.8471	22.6046	22.637	22.7902	22.6278	22.7001	21.2767	21.4368	21.4367	23.7336	23.775	23.7569	22.3856	22.3625	22.4513	+	1.69973	-1.17269	+	1.91438	-0.139911		0.138869	1.03278	+	1.45108
P06683	Complement component C9	C9	73.721	98	13	27.2	62.002	24.8596	24.3901	24.8316	23.6095	23.6142	23.6858	23.2623	23.2992	23.2533	22.5451	22.4315	22.4863	25.0011	24.844	25.0145	22.9626	23.0053	23.0473	+	1.69837	-1.28551	+	2.77029	-0.186001		0.143724	1.09951	+	1.38097
P13634	Carbonic anhydrase 1	Ca1	274.89	319	12	60.5	28.33	27.0922	27.1302	27.1096	27.1056	27.1303	27.1568	27.3459	27.4107	27.3301	27.6103	27.6155	27.6081	25.6565	25.8627	25.7624	27.0289	27.0477	27.0914	+	2.80677	0.36598	+	4.08354	-0.712522	+	1.46308	-1.0785	+	2.34136
Q8R464	Cell adhesion molecule 4	Cadm4	49.919	37	7	24.7	42.723	21.529	21.1979	21.4319	21.7199	21.6634	21.4521	22.3799	22.2621	22.0997	23.5378	23.3158	23.4355	20.8255	20.8578	20.9776	21.7313	22.1944	22.5143	+	2.85924	1.33945	+	3.14082	0.0178019		0.0198643	-1.32165	+	2.08309
P62204	Calmodulin	Calm1	119.21	147	5	61.1	16.837	24.2833	22.2952	23.7156	25.8809	26.0591	25.9724	26.1853	26.219	26.1172	27.0341	27.0214	27.1998	24.6475	24.5515	24.5853	25.8651	25.5076	25.662	+	1.95859	1.92837	+	1.81753	0.435391		0.273552	-1.49298	+	3.0379
Q4VAA2	Protein CDV3	Cdv3	22.256	43	4	22.1	29.729	20.9611	21.1076	20.7054	22.5992	22.7743	22.6489	22.519	22.2477	22.2806	22.0067	22.1263	21.7716	19.9223	17.9688	20.6454	21.3502	21.3717	21.3655	+	1.74257	0.359229		0.397612	-1.3621		1.14782	-1.72133	+	1.943
P23953	Carboxylesterase 1C	Ces1c	176.2	191	13	26.5	61.055	27.2365	26.8838	27.0412	26.5422	26.5872	26.5656	25.6021	25.4071	25.3177	24.7194	24.7253	24.9076	27.5184	27.521	27.4852	25.7788	25.7676	25.751	+	3.39672	-1.69623	+	5.25696	-0.172412		0.166827	1.52381	+	2.34011
P04186	Complement factor B;Complement factor B Ba fragment;Complement factor B Bb fragment	Cfb	95.543	190	14	21.6	85.004	25.3186	25.1845	25.3627	24.5181	24.6752	24.7169	24.295	24.049	24.0316	23.1742	23.2824	23.2121	25.7322	25.591	25.8123	24.1233	23.8984	24.0789	+	2.25372	-1.28862	+	3.30671	-0.0899871		0.0813273	1.19864	+	1.7162
P03953	Complement factor D	Cfd	212.58	348	10	45.6	28.057	29.1542	28.8791	28.8173	27.9391	27.9614	27.8994	29.5475	29.4346	29.5422	29.291	29.1374	29.2627	27.1619	27.5095	27.4143	27.0902	27.2256	27.1906	+	6.80447	0.927481	+	2.48254	-1.1764	+	3.18844	-2.10388	+	9.12767
P06909	Complement factor H	Cfh	67.887	127	19	21.2	139.14	24.1865	24.0059	24.0516	23.3871	23.2938	23.2513	24.9867	24.7936	24.9904	24.3767	24.2699	24.3467	24.1897	24.2178	24.2019	23.697	23.5753	23.6097	+	2.89952	0.931281	+	2.73678	0.21921		0.471077	-0.712071	+	2.44483
P26339	Chromogranin-A;Pancreastatin;Beta-granin;WE-14	Chga	314.74	275	10	23.5	51.789	26.1386	25.8429	26.1189	25.6187	25.5626	25.6208	25.4925	25.5541	25.4586	26.3228	26.3744	26.3286	25.2771	25.245	25.2649	25.4031	25.2717	25.2908	+	2.19692	0.104756		0.194816	-0.525015	+	3.16336	-0.629771	+	2.10897
P43025	Tetranectin	Clec3b	45.573	37	2	12.9	22.257	21.6971	21.6047	21.7618	23.2607	23.4089	23.3635	21.5374	21.5342	21.577	22.3694	21.5778	21.5791	21.301	21.1253	21.3043	21.3395	21.1932	21.2457	+	2.33291	-0.820293		1.18917	-1.2646	+	2.16282	-0.444304	+	2.02159
P11087	Collagen alpha-1(I) chain	Col1a1	176.35	118	9	7.9	138.03	24.2063	24.3744	24.1435	25.5385	25.5692	25.6421	24.0768	24.088	24.1463	24.9802	25.075	25.0965	23.7854	23.4992	23.5421	23.9833	23.9822	23.9586	+	2.11591	-0.335189		0.414142	-1.12051	+	2.28053	-0.78532	+	2.16663
Q61147	Ceruloplasmin	Cp	90.104	214	24	28.4	121.15	24.4739	24.4022	24.3229	24.1538	24.1881	24.2112	24.767	24.8209	24.8839	24.49	24.4455	24.4843	25.0931	25.0934	25.272	24.4933	24.4671	24.3867	+	1.88371	0.356572	+	2.40304	0.50891	+	1.88809	0.152339		0.381913
Q9DBB9	Carboxypeptidase N subunit 2	Cpn2	59.2	93	9	22.7	60.478	24.0213	23.998	24.1173	22.9589	23.0062	23.0071	22.5393	22.6362	22.3721	22.1298	22.1339	22.0727	24.2153	24.1893	24.2975	23.4696	23.4189	23.4127	+	4.20367	-1.20417	+	3.08151	0.315732		0.50469	1.5199	+	4.65638
P21460	Cystatin-C	Cst3	215.44	305	8	65	15.531	28.5733	28.7279	29.0202	28.9838	28.8287	28.9265	28.7041	28.5727	28.4566	29.3211	29.123	29.3562	28.3415	28.4153	28.5768	28.3292	28.1431	28.1197	+	2.57228	0.0789096		0.179379	-0.52245	+	3.45987	-0.60136	+	2.19249
P10605	Cathepsin B;Cathepsin B light chain;Cathepsin B heavy chain	Ctsb	139.23	171	10	43.1	37.279	25.1416	25.0364	25.209	24.2795	24.3354	24.2078	25.3325	25.2803	25.2288	25.4233	25.4084	25.4279	24.568	24.6469	24.7112	24.4675	24.5925	24.63	+	3.19299	0.648595	+	2.10125	-0.0989122		0.20421	-0.747507	+	7.62319
P06797	Cathepsin L1;Cathepsin L1 heavy chain;Cathepsin L1 light chain	Ctsl	74.626	93	7	29.9	37.547	23.5868	23.578	23.6544	23.4243	23.358	23.428	24.2268	24.1694	24.1131	24.3572	24.5548	24.5477	22.9676	23.0267	22.7304	23.8916	23.6964	23.7147	+	3.94506	0.823258	+	5.38708	-0.167002		0.364455	-0.990261	+	3.04002
O70370	Cathepsin S	Ctss	72.258	87	8	36.8	38.474	23.3537	23.9673	23.8703	23.4546	23.2714	23.1625	24.3689	24.4703	24.2362	24.4272	24.4389	24.622	22.7783	22.9527	22.8323	23.4805	23.3799	23.4018	+	5.66141	0.913958	+	4.07145	-0.375721		1.1427	-1.28968	+	5.49285
Q9WUU7	Cathepsin Z	Ctsz	6.8657	30	4	14.1	33.996	19.6162	20.58	19.9066	20.7112	20.9383	20.8897	21.5802	20.8105	22.1395	21.8949	21.8153	21.8594	20.3493	20.4054	20.7266	20.6309	20.5235	20.6583	+	3.6983	1.24293	+	2.76396	0.108658		0.187142	-1.13428	+	3.70683
Q9QUN9	Dickkopf-related protein 3	Dkk3	20.446	27	6	21.5	38.387	18.7243	19.7975	20.4044	21.6676	21.3179	21.5752	20.956	21.0031	21.4776	23.6987	23.5732	23.6475	20.2635	19.6626	19.0322	20.5316	20.611	20.2867	+	2.23907	1.81154	+	1.47029	-0.516519		0.445584	-2.32806	+	2.44824
E9Q557	Desmoplakin	Dsp	323.31	942	70	26.7	332.91	28.2179	27.9296	28.1642	25.2634	25.1738	25.1349	26.853	26.7154	26.8007	26.2096	26.0543	26.1615	28.2789	28.3608	28.383	29.1342	29.1452	29.1405	+	2.75735	-0.18155		0.101437	2.09312	+	1.94275	2.27467	+	5.71899
P10126	Elongation factor 1-alpha 1	Eef1a1	27.523	27	3	7.8	50.113	21.8938	19.7658	21.5557	21.5662	20.6469	20.8839	21.6509	21.7216	21.0352	20.5103	19.713	21.4536	24.1461	24.1691	24.135	23.8406	24.3875	24.1596	+	6.40976	-0.0379728		0.0293478	3.08758	+	5.56047	3.12555	+	5.62524
P62631	Elongation factor 1-alpha 2	Eef1a2	52.783	104	4	20.1	50.454	23.1725	23.0895	23.4473	24.3589	24.1859	24.0793	23.4502	23.4488	23.4357	23.057	23.3476	23.5349	25.1956	25.2326	25.6988	25.9064	25.9685	26.045	+	7.06861	-0.343197		0.753965	1.95224	+	4.51449	2.29544	+	7.07302
P58252	Elongation factor 2	Eef2	78.163	101	17	28.8	95.313	22.3691	22.4396	22.3305	23.7066	23.7409	23.6993	22.1564	22.2067	22.8959	22.5616	22.6545	22.7315	23.797	23.7272	24.0004	24.5152	24.5688	24.5138	+	3.80307	-0.513242		0.846119	1.1394	+	2.14272	1.65264	+	5.06289
P17182	Alpha-enolase	Eno1	208.53	96	9	31.6	47.14	24.6499	24.7117	24.7011	24.0304	23.863	23.8599	23.6507	23.6104	23.3221	24.4678	24.0764	24.1235	24.4718	24.2536	24.3555	25.3625	25.4481	24.809	+	1.89987	-0.427514		0.956095	0.480743		0.960022	0.908257	+	2.12545
Q99M71	Mammalian ependymin-related protein 1	Epdr1	40.511	84	7	34.4	25.485	23.1446	22.7418	22.7846	22.6649	22.6038	22.6522	23.2317	23.2432	23.1879	23.7313	23.4437	23.658	22.343	22.3816	22.359	22.5227	22.8072	22.9596	+	4.47243	0.650623	+	3.40109	-0.203141		0.797866	-0.853764	+	3.85456
Q8R0W0	Epiplakin	Eppk1	28.642	25	3	5.6	723.3	22.0426	22.0676	22.0515	22.5163	19.5727	19.8819	21.948	20.6407	20.4554	22.5071	20.3075	21.9912	22.6625	22.9465	22.6528	25.0685	25.1558	25.3265	+	2.69641	-0.0471373		0.0252306	2.61333	+	2.21366	2.66046	+	2.58205
Q8VCM7	Fibrinogen gamma chain	Fgg	208.77	221	17	48.4	49.391	26.1071	25.8594	26.0736	24.5791	24.6386	24.6404	26.0784	25.8992	25.8308	25.5501	25.6258	25.547	26.311	26.4964	26.6075	26.2726	26.1739	26.2214	+	2.19917	0.438856		0.682238	1.03076	+	2.02885	0.5919	+	3.45161
P11276	Fibronectin;Anastellin	Fn1	191.46	303	27	16.7	272.53	25.3738	25.2127	25.2119	24.1511	24.2549	24.0879	25.3268	25.3703	25.3392	24.7474	24.6389	24.6603	25.89	25.8812	25.9429	25.561	25.5438	25.6046	+	2.61394	0.298426		0.485008	1.0219	+	2.55273	0.723477	+	2.82275
Q62356	Follistatin-related protein 1	Fstl1	8.6776	50	4	14.4	34.554	22.1499	21.7515	21.7721	21.6057	21.7422	21.7153	22.3332	22.3038	22.2288	22.7372	22.7955	22.707	21.9377	21.6852	22.0251	21.6109	21.8591	21.7262	+	4.76052	0.728128	+	3.67479	0.0179071		0.064726	-0.710221	+	3.75502
P09528	Ferritin heavy chain;Ferritin heavy chain, N-terminally processed	Fth1	104.58	275	9	61.5	21.066	26.1538	25.8732	25.9625	26.9577	26.9247	26.762	27.504	27.5222	27.4615	27.2961	27.1971	27.3089	25.2416	25.4134	25.5018	26.7806	26.7125	26.9061	+	2.59657	0.942636	+	2.93144	-0.346344		0.418634	-1.28898	+	2.587
P29391	Ferritin light chain 1	Ftl1	266.97	259	10	57.4	20.802	25.3947	25.5364	25.5059	26.2897	26.318	26.2809	27.45	27.4669	27.4688	26.8545	26.8516	26.9449	26.0163	25.9585	25.8677	26.4507	26.5714	26.5411	+	4.18026	1.28516	+	3.7073	0.346678		0.808822	-0.938486	+	3.32697
P49945	Ferritin light chain 2	Ftl2	266.97	259	10	57.4	20.802	25.3947	25.5364	25.5059	26.2897	26.318	26.2809	27.45	27.4669	27.4688	26.8545	26.8516	26.9449	26.0163	25.9585	25.8677	26.4507	26.5714	26.5411	+	4.18026	1.28516	+	3.7073	0.346678		0.808822	-0.938486	+	3.32697
Q02596	Glycosylation-dependent cell adhesion molecule 1	Glycam1	105.39	113	3	32.5	16.209	25.14	24.5193	24.9958	24.786	24.7227	24.6648	25.3728	25.3645	25.3288	25.1751	25.243	25.426	24.9873	24.951	24.9117	23.914	23.941	24.2545	+	2.68594	0.513601	+	3.35583	-0.311519		0.688402	-0.82512	+	2.50188
Q60648	Ganglioside GM2 activator	Gm2a	36.474	66	5	32.1	20.824	22.5871	22.0818	22.2298	22.9141	22.8134	22.9223	23.1352	23.298	23.1475	23.4745	23.5241	23.4942	22.2784	22.608	22.4782	22.4214	22.6247	22.5953	+	4.40086	0.754139	+	3.00242	-0.0904296		0.237439	-0.844568	+	5.50409
P13020	Gelsolin	Gsn	323.31	489	15	27.7	85.941	28.6552	28.7815	28.8573	28.8205	28.8141	28.7753	28.2628	28.0806	28.2096	28.0165	27.9209	28.0025	28.5388	28.5957	28.6992	28.083	28.1221	28.0895	+	4.42939	-0.7018	+	6.39617	-0.429247	+	2.29423	0.272553		1.22388
P24472	Glutathione S-transferase A4	Gsta4	95.388	54	7	32.4	25.564	22.207	22.2542	21.8691	24.2429	24.3164	24.3235	23.736	23.5369	23.4623	24.1402	24.171	24.0017	20.723	21.0036	21.002	23.3499	23.0384	22.9375	+	1.70247	0.639179		0.626613	-1.19314		0.92622	-1.83231	+	2.29823
P62806	Histone H4	Hist1h4a	17.583	56	4	38.8	11.367	23.2605	23.3909	23.5933	19.7205	19.5546	20.2565	22.0774	22.1027	22.0854	19.6805	20.7747	20.5749	24.9299	24.9266	25.4172	23.0576	22.3009	23.0897	+	1.89904	-0.413476		0.181535	2.32428	+	1.43963	2.73775	+	2.64823
O88569	Heterogeneous nuclear ribonucleoproteins A2/B1	Hnrnpa2b1	100.88	108	9	28.3	37.402	21.1964	21.4472	20.6873	24.3954	23.998	24.1426	24.2878	24.4565	24.3069	25.2021	25.1753	25.014	22.1835	22.3523	22.1909	23.6403	23.4401	23.526	+	2.04864	2.09595	+	1.81553	0.244372		0.123493	-1.85158	+	3.53482
P61979	Heterogeneous nuclear ribonucleoprotein K	Hnrnpk	74.41	66	6	19.2	50.976	19.2856	20.1513	21.3054	22.0824	22.1242	22.249	22.5848	22.6589	22.6481	23.2794	23.442	23.5342	21.9013	22.2981	22.5047	22.6892	22.801	22.6952	+	2.51713	1.82494	+	2.19349	1.28194	+	1.48125	-0.542997	+	1.43171
Q61646	Haptoglobin;Haptoglobin alpha chain;Haptoglobin beta chain	Hp	125.32	149	10	30.8	38.752	24.5432	23.8615	24.2624	23.0638	22.7444	22.6343	26.0052	26.102	25.9866	24.4007	24.4033	24.5565	25.5347	25.582	25.4023	24.6996	24.6955	24.6658	+	2.79097	1.72413	+	2.2801	1.57838	+	2.70517	-0.14575		0.141048
P52760	Ribonuclease UK114	Hrsp12	25.222	26	3	33.3	14.255	21.6362	21.2401	21.5274	21.6261	21.6214	21.3237	21.5671	21.421	21.3419	21.9938	21.9465	21.9663	19.2531	20.6438	20.4954	20.8923	20.9957	20.8557	+	3.32949	0.210306		0.783561	-0.973164	+	2.28253	-1.18347	+	2.64581
Q61696	Heat shock 70 kDa protein 1A	Hspa1a	61.278	55	5	10	70.078	21.9418	22.0748	21.5299	21.9564	22.0718	22.0584	21.2317	21.3811	21.3188	21.0712	21.1561	20.8511	23.1023	23.248	22.862	24.2681	24.2838	24.3615	+	6.86709	-0.770514	+	4.25508	1.74876	+	3.85626	2.51927	+	5.22774
P17879	Heat shock 70 kDa protein 1B	Hspa1b	61.278	55	5	10	70.078	21.9418	22.0748	21.5299	21.9564	22.0718	22.0584	21.2317	21.3811	21.3188	21.0712	21.1561	20.8511	23.1023	23.248	22.862	24.2681	24.2838	24.3615	+	6.86709	-0.770514	+	4.25508	1.74876	+	3.85626	2.51927	+	5.22774
P20029	78 kDa glucose-regulated protein	Hspa5	65.49	74	13	24.1	72.421	23.1821	22.7768	22.723	23.1501	23.2604	23.1343	22.5595	22.2383	22.5254	22.6926	22.4547	22.6081	23.2923	23.1327	23.2476	23.4576	23.4649	23.5656	+	5.41311	-0.524657	+	3.0414	0.322361	+	1.74297	0.847018	+	5.47
P47877	Insulin-like growth factor-binding protein 2	Igfbp2	107.15	172	11	53.4	32.846	25.7186	25.5592	25.6742	25.6439	25.7692	25.6839	25.7225	25.6914	25.6963	25.9668	26.0162	26.0113	24.8502	24.9531	25.0581	24.956	24.984	25.1005	+	8.55963	0.175932	+	1.44856	-0.691164	+	7.44823	-0.867096	+	6.35541
P47879	Insulin-like growth factor-binding protein 4	Igfbp4	14.593	18	5	32.7	27.807	21.5014	21.6156	21.5678	21.2075	21.4468	21.3038	22.0481	21.9561	22.0374	22.0792	22.2811	22.3093	21.168	21.134	21.3226	21.1343	20.829	21.0565	+	7.47151	0.678048	+	4.83945	-0.333084	+	2.32283	-1.01113	+	6.34416
Q9JHU9	Inositol-3-phosphate synthase 1	Isyna1	25.245	34	5	10.4	60.931	21.4413	21.4007	21.6079	22.4676	22.448	22.5436	20.9083	20.6885	20.7105	22.0634	22.3132	22.0836	18.8462	18.5267	20.0873	20.9976	21.4528	21.3823	+	1.87604	-0.523595		0.687612	-1.76936	+	1.94732	-1.24576		1.16322
Q61702	Inter-alpha-trypsin inhibitor heavy chain H1	Itih1	151.2	163	17	28.6	101.07	25.0282	25.0996	25.0357	24.4822	24.4089	24.4266	23.9983	23.8605	23.6898	23.3485	23.2647	23.2476	25.3118	25.3234	25.2031	24.2751	24.1691	24.0974	+	3.42775	-1.17863	+	3.96486	-0.016873		0.0205872	1.16176	+	2.6951
Q61703	Inter-alpha-trypsin inhibitor heavy chain H2	Itih2	117.65	174	11	16.2	105.93	25.5831	25.528	25.5515	24.7244	24.7469	24.6845	24.1579	24.2183	24.2509	23.6709	23.6595	23.6767	25.6079	25.6009	25.7289	24.7913	24.641	24.7176	+	3.70652	-1.19738	+	3.50085	0.0448475		0.0573244	1.24223	+	3.35259
A6X935	Inter alpha-trypsin inhibitor, heavy chain 4	Itih4	323.31	437	27	39	104.66	26.6294	26.4226	26.4494	25.695	25.7088	25.6311	27.2668	27.2426	27.1474	26.3679	26.3598	26.3719	27.6693	27.637	27.6598	26.752	26.7331	26.6934	+	2.39423	0.703366	+	1.60158	1.10138	+	2.5592	0.398016		0.72287
Q02257	Junction plakoglobin	Jup	250.67	278	25	43.2	81.8	26.6253	26.6715	26.4675	23.3045	23.5249	23.0375	24.9884	24.9825	25.0156	23.885	23.7448	23.7598	26.4767	26.6627	26.6016	27.5665	27.5691	27.5789	+	2.56334	-0.542536		0.29508	2.13737	+	1.69794	2.6799	+	4.77063
P42703	Leukemia inhibitory factor receptor	Lifr	26.373	46	10	12.5	122.57	23.7001	23.5511	22.8736	22.4099	22.3427	22.3605	20.9218	20.7237	20.7781	19.9065	20.5829	20.2586	23.0366	22.8921	22.9334	21.8237	21.5008	21.9516	+	5.06101	-2.3444	+	4.89716	-0.516613		0.708408	1.82779	+	3.76156
P48678	Prelamin-A/C;Lamin-A/C	Lmna	138.42	92	18	28.7	74.237	23.5279	22.5925	23.5907	22.4642	22.6292	22.353	23.0352	23.0342	22.8626	22.5317	22.6526	22.6829	24.8669	24.7506	24.8417	25.1753	25.227	25.0117	+	7.69117	-0.0597378		0.0919882	2.11927	+	5.33715	2.17901	+	8.38933
P28665	Murinoglobulin-1	Mug1	323.31	1095	32	32.2	165.3	29.4678	29.2781	29.4063	28.5093	28.5776	28.6265	28.1895	28.1664	28.1455	27.52	27.5293	27.566	29.5427	29.5801	29.5242	28.4954	28.5095	28.5223	+	3.16039	-1.12482	+	3.1746	0.0514447		0.0625776	1.17627	+	2.82348
P02762	Major urinary protein 6	Mup6	323.31	797	0	0	17.559	30.9809	30.9368	30.9968	29.706	29.7573	29.8579	31.0111	31.0682	30.9794	33.1295	33.0464	33.0473	31.9573	31.973	31.9334	30.3074	30.2892	30.3872	+	1.68061	1.67437	+	1.98141	0.768624		0.920141	-0.905745		0.813878
P04938	Major urinary proteins 11 and 8	Mup8	323.31	797	0	0	17.559	30.9809	30.9368	30.9968	29.706	29.7573	29.8579	31.0111	31.0682	30.9794	33.1295	33.0464	33.0473	31.9573	31.973	31.9334	30.3074	30.2892	30.3872	+	1.68061	1.67437	+	1.98141	0.768624		0.920141	-0.905745		0.813878
Q5SX40	Myosin-1	Myh1	323.31	437	7	4.9	223.34	25.5319	25.6761	25.4868	24.535	24.6897	24.6623	26.6259	26.6966	26.6472	26.6503	26.4528	26.446	26.2684	26.1906	26.4671	26.339	26.4345	26.4972	+	5.96532	1.4895	+	4.36665	1.26917	+	3.78148	-0.220332	+	2.11034
Q5SX39	Myosin-4	Myh4	97.545	65	8	5.2	222.86	22.1295	19.2205	19.3208	22.3648	22.323	22.9358	22.4961	22.2407	22.4645	23.8095	23.6844	23.3913	24.8103	24.7169	24.776	23.5557	23.4068	22.6802	+	2.30909	1.63201		1.29882	2.60858	+	2.15891	0.976573		1.21079
P13542	Myosin-8	Myh8	27.706	27	2	1.3	222.7	21.332	18.8071	20.5748	21.0796	20.5868	20.1168	22.061	21.9538	22.0317	21.4752	21.6738	21.9296	22.361	21.7516	22.0718	21.5925	21.8345	21.332	+	3.16653	1.438	+	2.46344	1.40774	+	2.29338	-0.0302636		0.062476
Q8VDD5	Myosin-9	Myh9	282.11	86	20	14.4	226.37	21.9266	20.4497	22.0971	20.4097	20.1074	20.3922	21.5324	21.4648	21.2526	22.8924	22.3729	22.4007	24.1349	24.0056	23.7966	24.5666	24.7455	24.7829	+	6.06239	1.08885	+	1.45769	3.44159	+	5.25836	2.35274	+	4.64333
P05977	Myosin light chain 1/3, skeletal muscle isoform	Myl1	254.38	195	10	75	20.594	24.1004	23.6795	23.9158	26.982	27.0473	26.9583	28.0417	28.144	28.093	28.347	28.4053	28.3815	25.8242	25.6162	25.7505	27.9538	27.947	27.7895	+	2.37816	2.78822	+	2.59552	1.36633		0.859744	-1.42189	+	1.80092
Q99J85	Neuronal pentraxin receptor	Nptxr	40.486	59	6	17	52.284	22.6924	23.0181	22.879	22.0719	22.3386	22.0634	22.1256	22.1036	21.8149	22.4316	22.0997	22.2644	22.725	22.6312	22.3096	22.6549	22.9112	22.9199	+	1.77616	-0.370619		1.11551	0.181382		0.43653	-0.552001	+	2.90794
Q02819	Nucleobindin-1	Nucb1	22.524	29	8	22.7	53.408	20.4829	21.4518	21.1811	21.1836	21.2677	21.1718	21.9376	21.6746	21.3792	22.3595	22.4577	22.1253	20.7248	20.9603	20.7994	21.329	21.0382	21.1134	+	3.73251	0.865842	+	2.60755	-0.128931		0.351815	-0.994773	+	3.41029
Q60590	Alpha-1-acid glycoprotein 1	Orm1	76.327	114	3	16.9	23.895	24.4886	24.4199	24.7794	25.1725	25.0773	25.1632	26.162	26.1963	26.3004	25.1281	25.4393	25.4763	24.8919	24.523	24.6074	24.3932	24.4638	24.6802	+	3.99309	0.933593	+	2.46748	-0.256909		0.881673	-1.1905	+	3.6104
P63054	Purkinje cell protein 4	Pcp4	97.648	68	3	43.5	6.8073	20.1118	20.1002	20.6378	21.8162	21.6987	21.595	24.646	24.6021	24.5997	26.17	26.2382	25.6407	21.3461	21.3151	21.292	25.1272	25.1773	25.2904	+	3.50678	4.32284	+	5.53827	2.26475	+	1.45796	-2.0581		1.29579
Q7TMJ8	Phosphoinositide-3-kinase-interacting protein 1	Pik3ip1	4.322	24	2	11.4	28.567	21.9339	21.7531	21.3627	20.3162	20.6561	20.2633	21.2327	21.424	21.1408	21.6805	21.6912	21.6454	20.8381	20.6231	20.6063	20.6598	19.9373	20.6454	+	1.78601	0.421555		0.67689	-0.495853		0.800311	-0.917408	+	3.69903
P97350	Plakophilin-1	Pkp1	123.09	68	14	26.6	80.895	23.0563	22.1413	22.8716	19.0938	19.2694	19.4639	21.2265	20.7215	21.847	19.7182	19.6999	19.886	23.7411	23.7555	23.26	24.8978	24.6971	24.7274	+	3.53522	-0.466207		0.223009	3.1971	+	2.51764	3.6633	+	4.92027
Q9QXS1	Plectin	Plec	5.707	20	2	0.6	534.18	21.9582	21.9459	18.9257	20.4256	20.3089	18.7168	21.0632	21.0227	20.6594	21.1299	21.3857	20.1525	22.5072	22.6807	22.7626	23.6566	23.5614	23.4517	+	3.66155	0.522063		0.39342	2.7232	+	2.92392	2.20114	+	4.95994
Q99K51	Plastin-3	Pls3	40.34	26	6	13.3	70.741	19.8265	19.4878	19.8404	19.5644	19.5168	19.681	19.426	19.6263	19.7264	19.6598	19.2577	19.6364	20.4545	20.3577	20.2147	23.4123	23.425	22.9274	+	2.93512	-0.0973848		0.475523	2.14577	+	2.06336	2.24316	+	2.16801
Q8K4L4	Protein POF1B	Pof1b	12.499	16	3	5.5	67.784	20.846	21.08	21.098	19.9874	18.6485	18.8904	19.8547	18.3092	20.2011	19.4763	19.275	19.4207	21.7189	21.795	21.0015	22.3213	23.6072	23.7273	+	3.59139	-0.668869		0.641314	2.27018	+	2.29641	2.93905	+	3.68503
P52430	Serum paraoxonase/arylesterase 1	Pon1	27.702	55	6	22	39.565	22.5412	22.8118	22.425	21.5815	21.4894	21.7405	22.585	22.4029	22.1805	22.2246	21.785	22.0068	23.5806	23.3849	23.3382	22.9371	22.9825	22.9849	+	3.4805	0.0992441		0.150455	1.10317	+	2.83352	1.00393	+	4.05261
Q9ERT9	Protein phosphatase 1 regulatory subunit 1A	Ppp1r1a	22.298	32	3	31.6	18.718	21.5756	21.2924	21.5085	22.8495	22.9059	22.8227	21.4627	21.7051	21.8767	21.9249	22.1896	21.975	20.4879	20.4624	20.8306	21.5209	21.3413	21.42	+	2.18732	-0.303417		0.41834	-1.14858	+	1.94473	-0.845166	+	2.48766
Q61171	Peroxiredoxin-2	Prdx2	115.55	258	11	68.7	21.778	25.4512	25.3252	25.3416	27.2307	27.213	27.3185	27.2305	27.1966	27.2004	27.4241	27.4049	27.4929	24.8746	24.8208	24.9134	26.6923	26.721	26.699	+	1.72978	1.01154	+	1.4147	-0.526506		0.407013	-1.53804	+	2.39806
P04925	Major prion protein	Prnp	23.719	35	4	16.1	27.977	23.0217	23.0959	22.7843	22.5738	22.6106	22.2728	22.9842	22.7913	22.7453	23.7804	23.6825	23.9297	23.0863	22.4716	22.7192	22.4217	22.5751	22.6853	+	1.76715	0.592364	+	1.39062	-0.0666812		0.165506	-0.659046	+	1.68876
Q61207	Sulfated glycoprotein 1	Psap	57.817	200	6	12.9	61.422	25.9415	25.6509	25.8191	25.3112	25.5385	25.4998	25.7637	25.7059	25.6733	26.6177	26.4782	26.6392	24.8376	24.9233	24.7117	25.1238	25.1853	25.3243	+	3.8851	0.519479	+	1.43194	-0.609186	+	3.00196	-1.12866	+	3.40304
O09114	Prostaglandin-H2 D-isomerase	Ptgds	80.091	249	6	34.9	21.066	31.2218	30.7565	30.5526	29.9421	29.8214	29.8283	30.2949	30.3305	30.1433	30.3118	30.4761	30.502	29.7333	29.7164	29.6975	29.844	29.8324	29.8205	+	1.79805	-0.0106634		0.0150896	-0.579721	+	1.45147	-0.569058	+	5.59655
Q9WUB3	Glycogen phosphorylase, muscle form	Pygm	69.145	144	13	17.9	97.285	21.3283	20.1996	20.1404	23.8865	23.959	23.7337	23.3852	23.422	23.3667	24.1919	24.3707	24.2528	24.4688	24.4797	24.5448	24.2825	24.6077	24.5106	+	2.07061	1.62363		1.18447	2.27442	+	1.86762	0.65079	+	2.02193
Q8BND5	Sulfhydryl oxidase 1	Qsox1	21.715	83	10	14.8	82.784	24.0342	23.8797	24.0062	23.0664	23.0829	23.0978	23.1976	23.2547	23.234	22.421	22.332	22.5907	24.0171	24.0913	24.1919	23.075	23.2126	23.3229	+	1.68303	-0.689563	+	1.55643	0.123906		0.171197	0.813469	+	1.87631
P00683	Ribonuclease pancreatic	Rnase1	11.594	27	3	38.9	16.82	23.4631	23.2122	23.6012	21.4259	21.9466	22.3768	21.8793	21.9755	21.7293	22.137	21.932	22.2915	21.6823	21.3222	21.4738	21.2441	21.3068	21.1854	+	2.53999	-0.680206		1.01265	-1.30185	+	2.2541	-0.621648	+	3.6837
P62983	Ubiquitin-40S ribosomal protein S27a	Rps27a	111.4	104	3	26.6	14.728	27.8784	27.5543	27.6475	26.2561	28.1188	28.0355	29.0076	28.8928	28.7602	28.8904	29.0603	28.9501	26.9751	26.9834	27.1539	27.9663	28.0024	28.1726	+	3.44144	1.34514	+	3.11159	-0.0394945		0.0385112	-1.38463	+	3.84564
P31725	Protein S100-A9	S100a9	56.553	55	6	45.1	13.049	21.6322	21.3204	22.058	21.0476	20.8789	20.9142	24.8144	24.7714	24.9156	26.8118	26.6581	26.442	24.1793	24.1893	24.3767	25.0939	25.23	25.2157	+	7.41675	4.42698	+	5.74726	3.40559	+	6.53794	-1.02139	+	1.30205
P50114	Protein S100-B	S100b	71.901	50	2	32.6	10.728	22.0849	22.1552	22.2889	23.7802	23.6282	23.6162	22.6242	22.6513	22.7437	23.1848	23.2165	23.2195	21.1289	20.583	20.8306	22.1362	22.3776	21.8246	+	2.69772	0.0143951		0.0138069	-1.44544	+	2.02455	-1.45984	+	2.94979
P05366	Serum amyloid A-1 protein	Saa1	75.92	170	4	29.5	13.77	23.4654	23.5063	23.3543	24.0972	24.0294	24.0328	27.5847	27.5429	27.4461	25.4769	25.7012	25.7357	27.5951	27.6379	27.6875	25.1308	25.1323	25.0682	+	3.4946	2.83368	+	4.08121	2.62772	+	2.94897	-0.205962		0.109715
P47867	Secretogranin-3	Scg3	323.31	251	14	37.2	53.326	26.049	26.2228	26.1906	26.0792	26.099	25.9935	25.867	25.9064	25.8906	26.9701	27.0155	26.9435	25.5057	25.4623	25.4292	25.7432	25.7005	25.8819	+	2.27363	0.326475		0.669117	-0.485221	+	3.82793	-0.811697	+	2.01376
P07758	Alpha-1-antitrypsin 1-1	Serpina1a	323.31	722	5	12.1	46.002	29.4846	29.46	29.5293	28.6602	28.779	28.75	29.0779	28.9305	28.9615	28.858	28.9206	28.986	29.9875	29.8646	29.9971	29.5714	29.6968	29.7481	+	3.95919	-0.154748		0.403989	0.700413	+	2.4525	0.855161	+	6.30682
P07758	Alpha-1-antitrypsin 1-3	Serpina1c	323.31	722	5	12.1	46.002	29.4846	29.46	29.5293	28.6602	28.779	28.75	29.0779	28.9305	28.9615	28.858	28.9206	28.986	29.9875	29.8646	29.9971	29.5714	29.6968	29.7481	+	3.95919	-0.154748		0.403989	0.700413	+	2.4525	0.855161	+	6.30682
P22599	Alpha-1-antitrypsin 1-2	Serpina1b	192.89	226	5	12.6	45.974	27.2401	27.1656	27.1144	25.994	25.9825	25.8522	26.1607	26.3123	26.2937	26.077	26.1304	26.0649	27.8361	27.688	27.7623	26.9301	26.8362	26.9701	+	2.60089	-0.384954		0.701431	0.77899	+	1.36548	1.16394	+	3.83054
Q00897	Alpha-1-antitrypsin 1-4	Serpina1d	41.844	133	4	11.6	45.998	25.7011	25.7104	25.8304	24.5684	24.9299	24.4519	24.7195	25.1671	24.8168	24.7057	24.4345	24.6666	26.0937	25.952	26.1698	25.5126	25.4702	25.3968	+	2.41466	-0.446974		0.879317	0.567161		1.09946	1.01414	+	3.8318
Q00898	Alpha-1-antitrypsin 1-5	Serpina1e	67.216	42	3	11.4	45.891	23.2069	23.2843	22.9028	22.18	22.2235	22.3019	22.0464	22.0044	22.2365	22.1116	22.4289	22.1308	23.7336	23.8149	23.8672	23.2313	23.2623	23.1227	+	4.34845	-0.523476	+	1.43759	0.822077	+	2.10176	1.34555	+	5.36196
P07759	Serine protease inhibitor A3K	Serpina3k	323.31	1118	12	34.9	46.879	31.1347	31.0054	31.3049	30.3962	30.4515	30.4266	29.6612	29.7737	29.6567	29.4766	29.3293	29.4385	31.3818	31.365	31.4011	29.9896	30.0345	30.0684	+	3.02436	-1.23056	+	4.34355	-0.0798273		0.0852175	1.15073	+	2.39401
Q91WP6	Serine protease inhibitor A3N	Serpina3n	323.31	162	10	29.2	46.717	24.4096	24.307	24.2525	23.8379	23.9473	23.8088	25.3911	25.5742	25.5529	24.9811	24.8369	25.018	26.1043	25.9323	26.0263	25.1014	25.4246	25.2046	+	5.35729	1.13186	+	4.28642	1.53841	+	4.60987	0.406557		1.01012
Q06770	Corticosteroid-binding globulin	Serpina6	62.824	126	7	21.4	44.769	24.3255	24.6167	23.8847	23.7997	23.7772	23.5873	22.5295	22.6801	22.826	22.6278	22.6321	22.5862	24.7776	24.8166	24.833	23.1496	23.3903	23.4707	+	3.44186	-1.35152	+	5.03274	0.0744975		0.0737934	1.42602	+	2.77996
P70124	Serpin B5	Serpinb5	96.69	34	7	21.3	42.111	21.2614	20.0043	20.4828	20.9724	20.9291	20.8988	19.5162	19.0387	19.2467	21.102	19.7887	19.4298	22.258	22.6004	23.578	25.1653	25.7528	25.8365	+	5.27633	-1.07112	+	1.9074	3.44036	+	3.3242	4.51148	+	4.04152
P32261	Antithrombin-III	Serpinc1	119.51	204	11	30.8	52.003	25.0845	25.0988	25.2078	23.9934	24.1043	24.1189	24.2216	24.2715	24.1553	23.8142	23.8001	23.7678	25.3232	25.4346	25.4294	24.3305	24.472	24.4223	+	1.77409	-0.596226	+	1.37232	0.300729		0.423282	0.896955	+	2.39165
P49182	Heparin cofactor 2	Serpind1	11.782	27	3	6.9	54.496	23.2316	22.6344	23.1639	21.1013	21.5458	21.8688	20.8854	20.814	20.8144	20.4059	20.391	20.9603	22.6846	22.7409	22.3244	21.4738	21.4311	21.6598	+	2.85224	-1.54578	+	2.68482	-0.205179		0.187899	1.3406	+	3.28815
Q61247	Alpha-2-antiplasmin	Serpinf2	94.029	152	9	21.4	54.971	25.8676	25.9453	25.8624	24.8181	24.8949	25.0599	24.4961	24.4005	24.3919	24.0398	23.9676	24.0166	26.1	26.2253	26.1791	24.9591	24.7619	24.8975	+	2.93951	-1.1893	+	3.25352	0.112477		0.116952	1.30177	+	2.76895
P97290	Plasma protease C1 inhibitor	Serping1	90.244	197	12	30.6	55.584	24.9964	25.0157	25.1249	24.1846	24.4351	24.358	24.2355	24.3681	24.3525	24.4545	24.0744	24.1474	25.3714	25.2748	25.3796	24.5633	24.7407	24.646	+	2.17592	-0.413693	+	1.39585	0.31019		0.691069	0.723883	+	2.8143
Q4V9Z5	Seizure 6-like protein 2	Sez6l2	43.695	61	9	12	97.503	22.8464	22.8778	22.7048	22.4443	22.3567	22.4371	22.6549	22.7154	22.682	23.5953	23.5376	23.5349	21.9986	21.8369	22.0291	22.5178	22.2815	22.3441	+	3.08397	0.508857	+	1.39361	-0.443164	+	2.00913	-0.952021	+	2.80875
O70456	14-3-3 protein sigma	Sfn	50.327	95	8	30.2	27.706	22.5043	22.2832	23.8834	21.8619	21.8169	21.7634	22.5679	22.4084	22.0134	22.9898	22.9202	22.9902	25.3454	25.2646	25.2581	26.407	26.3678	26.4723	+	7.01617	0.296125		0.359116	3.50037	+	5.13426	3.20424	+	6.07143
Q9JJU8	SH3 domain-binding glutamic acid-rich-like protein	Sh3bgrl	40.184	65	4	44.7	12.811	21.8736	21.9019	21.5852	22.6441	22.722	22.7908	22.9859	22.9962	22.7981	23.1505	23.1788	23.0881	20.8893	20.7977	20.8598	22.0786	22.0342	21.9168	+	3.78543	0.780014	+	2.25747	-0.823507	+	1.45832	-1.60352	+	3.88384
Q91VW3	SH3 domain-binding glutamic acid-rich-like protein 3	Sh3bgrl3	61.333	67	3	31.2	10.477	21.501	19.0337	22.1358	23.3218	23.1316	23.2512	24.5694	24.6362	24.4546	25.2081	25.0108	25.0072	22.2056	21.9194	21.9334	23.6404	23.5725	23.5169	+	2.81008	2.75186	+	2.60987	0.735516		0.448499	-2.01634	+	3.53433
P08228	Superoxide dismutase [Cu-Zn]	Sod1	116.02	332	8	50	15.942	30.0198	29.901	29.6958	29.7543	29.9924	29.8445	30.1004	30.3363	30.3753	30.4082	30.3198	30.2534	29.6338	30.0054	29.9175	30.1307	30.0634	30.1699	+	3.3319	0.430949	+	4.00671	0.118853		0.618185	-0.312096	+	2.17825
P07214	SPARC	Sparc	83.032	84	9	35.4	34.45	22.6311	22.6285	22.73	23.0977	23.0311	23.0568	23.1258	23.0565	22.9808	24.7548	24.6862	24.7634	21.3999	21.2684	21.614	22.9031	22.9723	23.0175	+	2.39208	1.03204	+	1.62573	-0.666689		1.0332	-1.69873	+	2.10987
P70663	SPARC-like protein 1	Sparcl1	323.31	462	22	44.3	72.286	27.7645	27.5566	27.6568	27.1811	27.107	27.2325	27.3642	27.2707	27.2798	28.147	28.2148	28.18	26.272	26.3992	26.6181	27.007	26.8729	26.9865	+	3.24672	0.326361		0.743556	-0.723787	+	2.77278	-1.05015	+	2.93237
P10923	Osteopontin	Spp1	61.332	100	6	34	32.459	25.4565	25.4251	25.3064	23.7462	23.6539	23.8351	23.878	23.8908	24.2311	24.7873	24.8592	24.8831	23.5526	23.6679	23.8889	22.9089	22.8688	22.6626	+	2.1683	-0.148954		0.136883	-1.31226	+	1.94409	-1.1633	+	2.65849
P54227	Stathmin	Stmn1	8.5699	26	3	19.5	17.274	20.1745	20.4082	20.5819	21.9911	22.1678	21.3754	22.7645	22.6742	22.4923	22.7493	23.1195	23.0425	19.6177	19.6796	19.7377	20.6539	20.6095	20.5501	+	5.37554	1.69056	+	3.07267	-0.975048	+	1.43539	-2.66561	+	6.40896
P61957	Small ubiquitin-related modifier 2	Sumo2	25.718	45	1	10.5	10.871	21.664	21.6673	21.731	23.8864	23.8637	23.5701	23.6022	23.582	23.5839	23.4772	23.4535	23.0346	20.785	20.7029	21.0493	22.651	19.549	22.6308	+	2.4098	0.725143		0.797609	-1.50244		1.28522	-2.22759	+	2.9024
Q9JLF6	Protein-glutamine gamma-glutamyltransferase K	Tgm1	8.5107	17	5	7.4	89.825	21.8425	23.1669	21.8835	19.7634	19.3942	19.6263	20.5628	20.6209	20.7411	20.249	20.1055	19.8563	23.3037	22.1036	22.3799	21.728	21.7253	21.5937	+	1.66834	-0.590223		0.41281	1.19288		0.943899	1.7831	+	3.88643
Q6IRU2	Tropomyosin alpha-4 chain	Tpm4	90.879	40	5	28.2	28.467	21.5456	22.2434	21.7581	23.3083	23.2419	23.2763	22.0221	22.3302	22.2354	22.2794	22.3068	21.4444	20.6702	20.7795	20.6754	22.0649	21.6993	21.0606	+	2.40405	-0.459219		0.636066	-1.40395	+	2.18549	-0.94473	+	2.16667
P68369	Tubulin alpha-1A chain	Tuba1a	127.48	60	3	9.8	50.151	21.8357	21.9406	22.0119	21.7235	22.025	22.2204	24.1084	24.1555	24.0937	24.9363	24.798	24.8373	22.8517	22.9271	22.8304	22.5111	22.371	22.3404	+	9.14994	3.47182	+	0.679101	2.52867	+	7.17584	1.84957	+	5.53703
P05213	Tubulin alpha-1B chain	Tuba1b	127.48	60	3	9.8	50.151	21.8357	21.9406	22.0119	21.7235	22.025	22.2204	24.1084	24.1555	24.0937	24.9363	24.798	24.8373	22.8517	22.9271	22.8304	22.5111	22.371	22.3404	+	9.14994	3.47182	+	0.679101	2.52867	+	7.17584	1.84957	+	5.53703
P68373	Tubulin alpha-1C chain	Tuba1c	127.48	60	3	9.8	50.151	21.8357	21.9406	22.0119	21.7235	22.025	22.2204	24.1084	24.1555	24.0937	24.9363	24.798	24.8373	22.8517	22.9271	22.8304	22.5111	22.371	22.3404	+	9.14994	3.47182	+	0.679101	2.52867	+	7.17584	1.84957	+	5.53703
P05214	Tubulin alpha-3 chain	Tuba3a	127.48	60	3	9.8	50.151	21.8357	21.9406	22.0119	21.7235	22.025	22.2204	24.1084	24.1555	24.0937	24.9363	24.798	24.8373	22.8517	22.9271	22.8304	22.5111	22.371	22.3404	+	9.14994	3.47182	+	0.679101	2.52867	+	7.17584	1.84957	+	5.53703
P68368	Tubulin alpha-4A chain	Tuba4a	122.36	72	4	12.1	49.924	19.684	19.9108	22.0513	22.5135	22.6436	22.5535	22.5119	22.5494	22.3663	22.6635	22.7096	22.603	24.6098	24.491	24.4046	25.7834	25.6197	25.7063	+	4.81255	1.00784		0.976534	3.543	+	3.67946	2.53516	+	5.47286
Q9D6F9	Tubulin beta-4A chain	Tubb4a	99.986	76	3	9.9	49.83	18.8566	19.0101	21.6198	22.5596	22.5884	22.4023	22.4116	22.64	22.7416	21.8113	22.1887	22.3694	24.6328	24.4565	24.4252	24.9046	24.7009	24.8246	+	3.8819	1.18762		0.861557	3.48464	+	3.13498	2.29702	+	7.3425
P68372	Tubulin beta-4B chain	Tubb4b	99.986	76	3	9.9	49.83	18.8566	19.0101	21.6198	22.5596	22.5884	22.4023	22.4116	22.64	22.7416	21.8113	22.1887	22.3694	24.6328	24.4565	24.4252	24.9046	24.7009	24.8246	+	3.8819	1.18762		0.861557	3.48464	+	3.13498	2.29702	+	7.3425
P62984	Ubiquitin-60S ribosomal protein L40	Uba52	111.4	104	3	26.6	14.728	27.8784	27.5543	27.6475	26.2561	28.1188	28.0355	29.0076	28.8928	28.7602	28.8904	29.0603	28.9501	26.9751	26.9834	27.1539	27.9663	28.0024	28.1726	+	3.44144	1.34514	+	3.11159	-0.0394945		0.0385112	-1.38463	+	3.84564
P0CG49	Polyubiquitin-B;Ubiquitin;Polyubiquitin-C;Ubiquitin;Ubiquitin-related 1;Ubiquitin-related 2	Ubb	111.4	104	3	26.6	14.728	27.8784	27.5543	27.6475	26.2561	28.1188	28.0355	29.0076	28.8928	28.7602	28.8904	29.0603	28.9501	26.9751	26.9834	27.1539	27.9663	28.0024	28.1726	+	3.44144	1.34514	+	3.11159	-0.0394945		0.0385112	-1.38463	+	3.84564
P0CG50	Polyubiquitin-B;Ubiquitin;Polyubiquitin-C;Ubiquitin;Ubiquitin-related 1;Ubiquitin-related 2	Ubc	111.4	104	3	26.6	14.728	27.8784	27.5543	27.6475	26.2561	28.1188	28.0355	29.0076	28.8928	28.7602	28.8904	29.0603	28.9501	26.9751	26.9834	27.1539	27.9663	28.0024	28.1726	+	3.44144	1.34514	+	3.11159	-0.0394945		0.0385112	-1.38463	+	3.84564
Q91X17	Uromodulin;Uromodulin, secreted form	Umod	42.659	47	5	8.3	70.844	23.0176	23.0487	23.2159	21.9851	22.0292	21.6284	23.5565	23.2794	23.301	23.4933	23.2809	23.433	18.3464	21.4096	18.5477	20.8787	21.1925	21.0579	+	4.16418	0.903179	+	2.01792	-2.24871	+	2.26864	-3.15188	+	3.57839
P29788	Vitronectin	Vtn	41.541	99	7	19.5	54.848	24.2228	23.4769	22.9962	22.8536	22.9843	22.9796	23.074	22.8572	22.9891	23.0131	23.0596	23.1364	23.9204	23.6636	24.0919	23.4546	23.5285	23.5797	+	2.00239	-0.230659		0.505634	0.454245		1.08029	0.684903	+	4.05852
P63101	14-3-3 protein zeta/delta	Ywhaz	323.31	309	8	35.5	27.771	24.3235	24.1404	24.4067	26.1205	26.165	26.2462	26.7375	26.7103	26.6811	27.8933	27.9384	27.7877	25.2137	24.7719	24.969	26.9434	26.9754	27.0053	+	2.20313	2.05766	+	2.69258	0.746054		0.594308	-1.31161	+	1.5224

## Sheet: Total Identified Proteins
Protein IDs	Protein names	Gene names	Protein Score	MS/MS Count	Unique peptides	Unique sequence coverage [%]	Mol. weight [kDa]	LFQ (Sham), Log2						LFQ (CI/R), Log2						LFQ (CI/R+BHD), Log2						ANOVA Significant	-Log ANOVA p value	(CI/R) / Sham, Log2	Student's t-test Significant (CI/R vs Sham)	-Log Student's t-test p-value (CI/R vs Sham)	(CI/R+BHD) / Sham, Log2	Student's t-test Significant (CI/R+BHD vs Sham)	-Log Student's t-test p-value (CI/R+BHD vs Sham)	(CI/R+BHD) / (CI/R), Log2	Student's t-test Significant (CI/R+BHD vs CI/R)	-Log Student's t-test p-value (CI/R+BHD vs CI/R)
A6X935	Inter alpha-trypsin inhibitor, heavy chain 4	Itih4	323.31	437	27	39	104.66	26.6294	26.4226	26.4494	25.695	25.7088	25.6311	27.2668	27.2426	27.1474	26.3679	26.3598	26.3719	27.6693	27.637	27.6598	26.752	26.7331	26.6934	+	2.39423	0.703366	+	1.60158	1.10138	+	2.5592	0.398016		0.72287
B5X0G2	Major urinary protein 17	Mup17	30.53	36	1	10	20.638	24.909	24.707	24.8195	23.1768	23.2532	23.2897	24.346	24.1143	23.8481	26.6288	26.7814	26.5809	25.0518	25.4118	25.263	23.4931	23.5099	23.4945		0.918342	1.35739		1.13972	0.344814		0.277141	-1.01257		0.751112
B9EKR1	Receptor-type tyrosine-protein phosphatase zeta	Ptprz1	29.99	28	5	2.9	254.4	20.6593	21.0659	20.7244	21.0065	21.1589	21.15	20.873	20.1146	21.0319	22.491	22.6228	22.4254	20.3026	19.9257	20.5159	21.3922	21.1358	21.2586		0.860687	0.632312		0.741304	-0.205692		0.353635	-0.838003		0.917463
E9PV24		Fga	323.31	507	19	34.9	87.428	30.8691	30.9131	30.9399	29.8251	29.8645	29.8692	30.8061	30.8232	30.7389	30.4689	30.4522	30.4085	31.1301	31.0588	31.1015	30.6276	30.4883	30.4604		0.690794	0.236132		0.437747	0.430946		0.850887	0.194813		0.639852
E9Q414	Apolipoprotein B-100;Apolipoprotein B-48	Apob	162.46	286	51	14.7	509.43	25.8568	25.6807	25.6242	24.7485	24.7413	24.6918	24.2966	24.2291	24.249	23.9272	23.801	23.6412	25.8069	25.8304	25.7907	24.6695	24.6643	24.6498	+	2.99133	-1.19986	+	3.13252	0.0113929		0.0114365	1.21125	+	2.82478
E9Q557	Desmoplakin	Dsp	323.31	942	70	26.7	332.91	28.2179	27.9296	28.1642	25.2634	25.1738	25.1349	26.853	26.7154	26.8007	26.2096	26.0543	26.1615	28.2789	28.3608	28.383	29.1342	29.1452	29.1405	+	2.75735	-0.18155		0.101437	2.09312	+	1.94275	2.27467	+	5.71899
O08532	Voltage-dependent calcium channel subunit alpha-2/delta-1;Voltage-dependent calcium channel subunit alpha-2-1;Voltage-dependent calcium channel subunit delta-1	Cacna2d1	15.168	15	4	5	124.63	20.4068	20.665	20.4344	20.4805	20.8158	20.7994	20.0791	20.092	19.6671	20.9372	20.8138	20.8266	20.5632	20.4867	19.7977	20.1612	19.896	19.911		0.889494	-0.197668		0.393234	-0.464349	+	1.90679	-0.266681		0.501854
O08677	Kininogen-1;Kininogen-1 heavy chain;Bradykinin;Kininogen-1 light chain	Kng1	269	174	12	26.2	73.101	25.9234	26.0367	26.1726	25.0159	24.8595	24.9964	26.9963	26.8895	26.823	25.4326	25.466	25.3672	26.5236	26.6791	26.5348	25.1732	25.3717	25.2549		0.522053	0.661674		0.852016	0.422152		0.525675	-0.239522		0.22052
O08709	Peroxiredoxin-6	Prdx6	216.07	199	14	67.4	24.87	20.3544	19.3785	22.6865	26.4352	26.3858	26.4156	25.0362	25.0521	25.01	25.6312	25.6959	25.6484	23.2343	23.272	23.3403	24.7719	24.8677	24.8957		0.511763	1.73627		0.652215	0.454302		0.126303	-1.28197	+	2.16824
O08807	Peroxiredoxin-4	Prdx4	12.705	21	2	6.6	31.052	22.2278	19.7198	22.1993	22.5543	22.7382	22.6049	20.8616	20.821	23.1091	22.5669	22.5125	22.6625	22.2718	22.5312	22.5766	22.1008	21.6578	20.9294		0.00618294	0.0815293		0.0470114	0.00386461		0.00246511	-0.0776647		0.0584141
O08997	Copper transport protein ATOX1	Atox1	169.86	84	4	58.8	7.3384	21.4027	21.8936	21.8763	25.1168	25.1613	25.0592	24.325	24.1813	24.3193	24.7822	24.8349	24.6642	22.0339	22.4051	22.2872	23.7585	23.6354	23.7402		0.997982	1.09951		0.73635	-0.441597		0.217104	-1.54111	+	2.86623
O09114	Prostaglandin-H2 D-isomerase	Ptgds	80.091	249	6	34.9	21.066	31.2218	30.7565	30.5526	29.9421	29.8214	29.8283	30.2949	30.3305	30.1433	30.3118	30.4761	30.502	29.7333	29.7164	29.6975	29.844	29.8324	29.8205	+	1.79805	-0.0106634		0.0150896	-0.579721	+	1.45147	-0.569058	+	5.59655
O09164	Extracellular superoxide dismutase [Cu-Zn]	Sod3	14.947	53	4	22.3	27.392	21.8311	21.6556	21.6384	21.6091	21.748	21.4773	21.4995	21.5536	21.8824	21.7601	21.6338	21.7532	21.4664	21.7849	21.6563	21.3281	21.3772	21.4021		0.945195	0.0204951		0.0996495	-0.157434		0.977872	-0.177929		1.05919
O35188	Fractalkine;Processed fractalkine	Cx3cl1	10.089	37	1	4.6	42.098	23.2795	23.3791	23.3017	22.2128	22.2977	21.9357	22.1442	22.1345	22.1261	22.8304	22.5336	22.8035	22.9691	22.9117	22.6712	22.0257	21.8977	21.6443		0.34939	-0.305693		0.477728	-0.381139		0.514231	-0.0754461		0.104939
O35215	D-dopachrome decarboxylase	Ddt	225.57	159	8	83.1	13.077	23.7129	24.2789	23.6042	26.3803	26.4526	26.3803	26.0172	25.9845	25.8835	26.3282	26.2581	26.1934	23.4937	23.8389	23.3705	25.7935	25.7326	25.8448		1.012	0.975967		0.909124	-0.455853		0.249074	-1.43182	+	1.74741
O35639	Annexin A3	Anxa3	87.508	35	10	39.6	36.384	21.4279	18.2782	22.3937	23.6999	23.8272	23.807	21.3156	21.0854	21.158	21.5387	21.328	21.4702	19.2175	20.6273	20.6981	21.2709	21.317	21.32		0.738031	-0.922963		0.490915	-1.49714		0.841449	-0.574175		0.918667
O70250	Phosphoglycerate mutase 2	Pgam2	266.74	563	14	60.5	28.827	27.031	26.8777	27.016	30.9277	30.8428	30.7775	29.2438	29.2382	29.282	29.4398	29.3419	29.4021	27.883	27.8985	27.9783	29.4188	29.64	29.7051		0.124198	0.412509		0.190678	-0.158168		0.0603035	-0.570677		0.793612
O70362	Phosphatidylinositol-glycan-specific phospholipase D	Gpld1	46.883	52	6	7.8	93.254	22.551	22.7576	22.9475	21.4166	20.4237	21.3036	22.2415	22.2919	22.1118	20.6709	20.4243	20.3898	22.7906	22.8484	22.9607	22.092	21.9215	22.0485		0.939667	-0.54496		0.44814	0.543648		0.590445	1.08861	+	1.51604
O70370	Cathepsin S	Ctss	72.258	87	8	36.8	38.474	23.3537	23.9673	23.8703	23.4546	23.2714	23.1625	24.3689	24.4703	24.2362	24.4272	24.4389	24.622	22.7783	22.9527	22.8323	23.4805	23.3799	23.4018	+	5.66141	0.913958	+	4.07145	-0.375721		1.1427	-1.28968	+	5.49285
O70456	14-3-3 protein sigma	Sfn	50.327	95	8	30.2	27.706	22.5043	22.2832	23.8834	21.8619	21.8169	21.7634	22.5679	22.4084	22.0134	22.9898	22.9202	22.9902	25.3454	25.2646	25.2581	26.407	26.3678	26.4723	+	7.01617	0.296125		0.359116	3.50037	+	5.13426	3.20424	+	6.07143
O88307	Sortilin-related receptor	Sorl1	3.1828	21	1	0.7	247.08	22.0444	22.0625	21.9946	19.984	19.8272	19.734	20.4611	20.1915	20.3079	20.812	20.2525	20.6653	20.9354	21.1709	21.3229	20.2423	20.0585	20.1207		0.254448	-0.492766		0.458826	-0.299343		0.227231	0.193423		0.336797
O88569	Heterogeneous nuclear ribonucleoproteins A2/B1	Hnrnpa2b1	100.88	108	9	28.3	37.402	21.1964	21.4472	20.6873	24.3954	23.998	24.1426	24.2878	24.4565	24.3069	25.2021	25.1753	25.014	22.1835	22.3523	22.1909	23.6403	23.4401	23.526	+	2.04864	2.09595	+	1.81553	0.244372		0.123493	-1.85158	+	3.53482
P00683	Ribonuclease pancreatic	Rnase1	11.594	27	3	38.9	16.82	23.4631	23.2122	23.6012	21.4259	21.9466	22.3768	21.8793	21.9755	21.7293	22.137	21.932	22.2915	21.6823	21.3222	21.4738	21.2441	21.3068	21.1854	+	2.53999	-0.680206		1.01265	-1.30185	+	2.2541	-0.621648	+	3.6837
P00687	Alpha-amylase 1	Amy1	156.2	198	8	21.1	57.643	23.7267	23.6297	23.6283	24.4109	24.4748	24.4718	26.0389	25.9267	25.9763	26.2603	26.3567	26.4046	26.4033	26.251	26.3028	24.7555	24.6786	24.8317	+	4.42295	2.10352	+	6.0706	1.4801	+	2.43197	-0.623422		0.940752
P00920	Carbonic anhydrase 2	Ca2	323.31	599	14	74.2	29.032	29.596	29.2366	29.4245	29.6176	29.6833	29.7	29.6345	29.6193	29.5301	30.1047	30.0575	30.1234	27.5225	27.5221	27.5128	29.8313	29.8185	29.832		1.3644	0.301923	+	1.30956	-0.869789		0.899071	-1.17171		1.29322
P01027	Complement C3;Complement C3 beta chain;C3-beta-c;Complement C3 alpha chain;C3a anaphylatoxin;Acylation stimulating protein;Complement C3b alpha chain;Complement C3c alpha chain fragment 1;Complement C3dg fragment;Complement C3g fragment;Complement C3d fragment;Complement C3f fragment;Complement C3c alpha chain fragment 2	C3	323.31	2221	88	63	186.48	30.2172	30.0715	30.1126	29.9747	29.9952	30.0076	30.4733	30.4712	30.4774	29.033	28.9967	29.0389	31.138	31.0827	31.2144	29.8663	29.9418	29.915		0.937536	-0.314728		0.446073	0.463209		0.889691	0.777936		1.00693
P01029	Complement C4-B;Complement C4 beta chain;Complement C4 alpha chain;C4a anaphylatoxin;Complement C4 gamma chain	C4b	300.64	349	31	25.5	192.91	26.426	26.5252	26.5657	25.6814	25.679	25.6191	25.5628	25.4825	25.4554	24.6655	24.6383	24.6227	26.4428	26.438	26.5135	25.3001	25.3464	25.2673	+	1.94417	-1.01149	+	2.413	-0.198017		0.257755	0.813475	+	1.51391
P01831	Thy-1 membrane glycoprotein	Thy1	63.42	122	4	31.5	18.08	24.7773	24.4422	24.5987	23.632	23.575	23.6684	24.2522	24.1412	24.29	25.1552	25.0834	24.9915	24.5874	24.62	24.5087	23.8484	23.9499	23.9052		0.825306	0.536667		1.00486	0.121011		0.17793	-0.415656		0.920988
P01837	Ig kappa chain C region		14.931	29	1	10.4	11.778	19.0394	23.4046	23.3547	20.9962	21.7678	21.3406	21.7013	21.4273	22.0827	20.5864	21.5974	20.6497	22.3654	22.3671	22.8011	20.878	22.3748	19.637		0.0742167	-0.309747		0.172593	0.0866871		0.0366028	0.396434		0.307803
P01872	Ig mu chain C region	Ighm	57.054	56	7	18.1	49.971	22.5646	22.0659	22.6001	21.6921	21.4148	21.3807	22.4557	22.4325	22.3065	20.9403	21.0404	20.8319	22.7763	23.0096	22.9892	22.0075	22.0751	21.983		0.939681	-0.285141		0.310739	0.520442		0.933692	0.805583		1.19306
P01898	H-2 class I histocompatibility antigen, Q10 alpha chain	H2-Q10	31.935	112	9	33.2	37.251	24.2273	24.0962	24.1	22.7556	22.6464	22.5337	22.5638	22.6068	22.7626	22.6161	22.6392	22.6706	23.4197	23.5892	23.5936	22.7703	22.8772	22.8917		1.17586	-0.750013		1.29698	-0.202919		0.224415	0.547094	+	2.19429
P01942	Hemoglobin subunit alpha	Hba	138.17	582	8	64.8	15.085	30.5104	30.4371	30.3966	32.6599	32.714	32.6746	32.1242	32.1176	32.1773	32.4323	32.5032	32.5952	31.0724	31.1862	31.1892	31.7343	31.772	31.8276		0.902423	0.75953		0.781895	-0.101831		0.0712922	-0.861361	+	3.38776
P02088	Hemoglobin subunit beta-1	Hbb-b1	323.31	1248	6	50.3	15.84	31.3406	31.1328	31.2715	33.4305	33.4952	33.5987	33.3111	33.2778	33.2301	33.5232	33.6452	33.752	32.0267	32.141	32.0667	33.1214	33.1445	33.2677		1.07651	1.07834		1.20526	0.24975		0.175797	-0.828587	+	1.99188
P02089	Hemoglobin subunit beta-2	Hbb-b2	170.72	250	6	46.3	15.878	26.9312	26.6614	26.6164	29.1511	29.0695	29.0633	29.1163	29.0711	29.1819	28.6215	28.6539	28.7013	27.4818	27.5203	27.5555	28.9899	29.0228	29.0991		0.69817	0.9755		0.996506	0.362722		0.238865	-0.612778		0.936364
P04938;P02762	Major urinary proteins 11 and 8;Major urinary protein 6	Mup8;Mup6	323.31	797	0	0	17.559	30.9809	30.9368	30.9968	29.706	29.7573	29.8579	31.0111	31.0682	30.9794	33.1295	33.0464	33.0473	31.9573	31.973	31.9334	30.3074	30.2892	30.3872	+	1.68061	1.67437	+	1.98141	0.768624		0.920141	-0.905745		0.813878
P03953	Complement factor D	Cfd	212.58	348	10	45.6	28.057	29.1542	28.8791	28.8173	27.9391	27.9614	27.8994	29.5475	29.4346	29.5422	29.291	29.1374	29.2627	27.1619	27.5095	27.4143	27.0902	27.2256	27.1906	+	6.80447	0.927481	+	2.48254	-1.1764	+	3.18844	-2.10388	+	9.12767
P04117	Fatty acid-binding protein, adipocyte	Fabp4	320.79	188	8	62.1	14.65	22.9052	23.6349	23.3305	27.1976	27.077	27.0463	26.5016	26.5807	26.457	26.9268	26.8381	26.8589	24.4673	24.6161	24.6973	25.9645	25.9888	25.951		0.944542	1.49529		0.943806	0.082256		0.0315288	-1.41303	+	2.88604
P04186	Complement factor B;Complement factor B Ba fragment;Complement factor B Bb fragment	Cfb	95.543	190	14	21.6	85.004	25.3186	25.1845	25.3627	24.5181	24.6752	24.7169	24.295	24.049	24.0316	23.1742	23.2824	23.2121	25.7322	25.591	25.8123	24.1233	23.8984	24.0789	+	2.25372	-1.28862	+	3.30671	-0.0899871		0.0813273	1.19864	+	1.7162
P04247	Myoglobin	Mb	323.31	1573	17	89.6	17.069	30.208	29.9514	30.2173	32.3477	32.261	32.3929	32.2715	32.4397	32.3888	32.1641	32.2812	32.3427	29.8744	29.8541	29.956	31.9571	31.9974	32.0142		1.20772	1.08495		1.26715	-0.287526		0.166028	-1.37248	+	1.81377
P04925	Major prion protein	Prnp	23.719	35	4	16.1	27.977	23.0217	23.0959	22.7843	22.5738	22.6106	22.2728	22.9842	22.7913	22.7453	23.7804	23.6825	23.9297	23.0863	22.4716	22.7192	22.4217	22.5751	22.6853	+	1.76715	0.592364	+	1.39062	-0.0666812		0.165506	-0.659046	+	1.68876
P05064	Fructose-bisphosphate aldolase A	Aldoa	323.31	947	18	65.4	39.355	26.799	26.8478	26.7104	31.1888	31.0732	31.1207	29.7945	29.7935	29.764	30.0809	30.0932	30.0961	28.872	28.8765	28.9526	30.0901	30.0826	30.1002		0.294573	0.980399		0.471508	0.539021		0.218838	-0.441378		0.854471
P05201	Aspartate aminotransferase, cytoplasmic	Got1	323.31	704	23	65.9	46.247	27.3109	27.4793	27.3762	30.3568	30.4162	30.4551	29.8675	30.0157	29.8855	29.7322	29.7435	29.7595	27.791	27.6574	27.9342	29.8991	29.8117	29.8554		0.561396	0.934914		0.704187	-0.0742804		0.031741	-1.00919		1.25983
P05213;P68369;P68373;P05214	Tubulin alpha-1B chain;Tubulin alpha-1A chain;Tubulin alpha-1C chain;Tubulin alpha-3 chain	Tuba1b;Tuba1a;Tuba1c;Tuba3a	127.48	60	3	9.8	50.151	21.8357	21.9406	22.0119	21.7235	22.025	22.2204	24.1084	24.1555	24.0937	24.9363	24.798	24.8373	22.8517	22.9271	22.8304	22.5111	22.371	22.3404	+	9.14994	3.47182	+	0.679101	2.52867	+	7.17584	1.84957	+	5.53703
P05366	Serum amyloid A-1 protein	Saa1	75.92	170	4	29.5	13.77	23.4654	23.5063	23.3543	24.0972	24.0294	24.0328	27.5847	27.5429	27.4461	25.4769	25.7012	25.7357	27.5951	27.6379	27.6875	25.1308	25.1323	25.0682	+	3.4946	2.83368	+	4.08121	2.62772	+	2.94897	-0.205962		0.109715
P05977	Myosin light chain 1/3, skeletal muscle isoform	Myl1	254.38	195	10	75	20.594	24.1004	23.6795	23.9158	26.982	27.0473	26.9583	28.0417	28.144	28.093	28.347	28.4053	28.3815	25.8242	25.6162	25.7505	27.9538	27.947	27.7895	+	2.37816	2.78822	+	2.59552	1.36633		0.859744	-1.42189	+	1.80092
P06151	L-lactate dehydrogenase A chain	Ldha	145.59	197	11	34.3	36.498	23.2663	22.9783	23.4525	26.2244	26.2248	26.1494	25.3975	25.4064	25.3053	26.0383	26.1816	26.0783	25.4554	25.5946	25.624	26.0857	26.1594	26.1866		0.901328	1.01862		0.772874	1.13502		0.899935	0.116394		0.225057
P06683	Complement component C9	C9	73.721	98	13	27.2	62.002	24.8596	24.3901	24.8316	23.6095	23.6142	23.6858	23.2623	23.2992	23.2533	22.5451	22.4315	22.4863	25.0011	24.844	25.0145	22.9626	23.0053	23.0473	+	1.69837	-1.28551	+	2.77029	-0.186001		0.143724	1.09951	+	1.38097
P06684	Complement C5;Complement C5 beta chain;Complement C5 alpha chain;C5a anaphylatoxin;Complement C5 alpha chain	C5	63.485	85	15	11.7	188.88	23.2075	23.2549	23.2785	23.2074	23.1039	22.9073	22.7331	22.6677	22.7294	22.1794	22.0018	22.0297	24.0673	24.0491	24.1552	23.0688	23.0187	23.0577	+	3.3747	-0.769767	+	3.22909	0.409548		0.92427	1.17931	+	2.79666
P06728	Apolipoprotein A-IV	Apoa4	323.31	686	24	70.9	45.029	27.7929	27.6059	27.6369	28.7361	28.7245	28.6882	29.8698	29.8792	29.7779	28.3764	28.3564	28.3227	29.389	29.3427	29.3648	28.0873	28.0812	28.0788		0.926982	0.899654		1.28688	0.526549		0.732492	-0.373105		0.380505
P06745	Glucose-6-phosphate isomerase	Gpi	323.31	335	22	55	62.766	20.8599	20.9974	21.3558	28.4101	28.3647	28.3595	26.9316	26.9937	26.8609	27.4702	27.4973	27.4798	24.3939	24.0638	24.416	26.636	26.3623	26.6186		0.65461	2.481		0.792419	0.690524		0.157903	-1.79047	+	2.19154
P06797	Cathepsin L1;Cathepsin L1 heavy chain;Cathepsin L1 light chain	Ctsl	74.626	93	7	29.9	37.547	23.5868	23.578	23.6544	23.4243	23.358	23.428	24.2268	24.1694	24.1131	24.3572	24.5548	24.5477	22.9676	23.0267	22.7304	23.8916	23.6964	23.7147	+	3.94506	0.823258	+	5.38708	-0.167002		0.364455	-0.990261	+	3.04002
P06801	NADP-dependent malic enzyme	Me1	52.527	37	7	14.5	63.953	20.7566	19.7501	19.1391	22.6923	22.4039	22.1819	20.5305	20.4456	20.9334	21.8319	22.0416	21.9112	20.3643	20.7188	19.153	21.8802	20.9385	22.0634		0.0958638	0.128358		0.0686117	-0.300956		0.157121	-0.429314		0.362162
P06909	Complement factor H	Cfh	67.887	127	19	21.2	139.14	24.1865	24.0059	24.0516	23.3871	23.2938	23.2513	24.9867	24.7936	24.9904	24.3767	24.2699	24.3467	24.1897	24.2178	24.2019	23.697	23.5753	23.6097	+	2.89952	0.931281	+	2.73678	0.21921		0.471077	-0.712071	+	2.44483
P07214	SPARC	Sparc	83.032	84	9	35.4	34.45	22.6311	22.6285	22.73	23.0977	23.0311	23.0568	23.1258	23.0565	22.9808	24.7548	24.6862	24.7634	21.3999	21.2684	21.614	22.9031	22.9723	23.0175	+	2.39208	1.03204	+	1.62573	-0.666689		1.0332	-1.69873	+	2.10987
P07309	Transthyretin	Ttr	247.17	316	9	71.4	15.776	29.2171	29.031	29.0857	29.292	29.5504	29.495	29.6319	29.5056	29.2594	29.1523	29.1088	29.0828	29.8558	29.8099	29.7577	28.7665	28.4067	28.4243		0.0563999	0.0116005		0.0320302	-0.108379		0.137989	-0.11998		0.153641
P07310	Creatine kinase M-type	Ckm	323.31	1009	24	67.2	43.044	27.6325	27.7718	28.0147	32.137	32.0445	32.169	30.972	30.8875	30.8292	32.5039	32.5586	32.5058	30.3838	30.3085	30.346	30.8234	30.8864	30.8719		0.829691	1.74788		0.91683	0.64172		0.280565	-1.10616	+	1.79603
P07356	Annexin A2	Anxa2	188.53	216	20	63.1	38.676	25.4221	25.2954	25.5279	23.5258	23.6683	23.5553	24.1738	23.9611	23.9963	23.6413	23.5621	23.4784	25.8577	25.9309	25.9515	25.8775	25.9336	25.8244	+	4.07269	-0.696969		0.874726	1.39679	+	2.1639	2.09376	+	8.24241
P07724	Serum albumin	Alb	295.45	503	27	58.9	68.692	27.9235	28.0358	27.9565	26.9475	26.955	27.0702	28.3901	28.3684	28.3565	26.9798	26.8948	27.0099	27.9226	28.0656	28.0211	27.6223	27.6455	27.5893		0.220204	0.185147		0.19309	0.329631		0.708942	0.144484		0.17471
P07743	BPI fold-containing family A member 2	Bpifa2	202.88	83	5	39.1	24.753	23.002	23.4611	23.3739	22.6773	22.6769	22.484	24.2696	24.1771	24.2342	23.6581	23.7039	23.6432	24.6189	24.6748	24.8477	23.6455	23.6937	23.7086	+	3.36644	1.00182	+	3.16808	1.25235	+	2.87142	0.250527		0.436492
P07758;Q00896	Alpha-1-antitrypsin 1-1;Alpha-1-antitrypsin 1-3	Serpina1a;Serpina1c	323.31	722	5	12.1	46.002	29.4846	29.46	29.5293	28.6602	28.779	28.75	29.0779	28.9305	28.9615	28.858	28.9206	28.986	29.9875	29.8646	29.9971	29.5714	29.6968	29.7481	+	3.95919	-0.154748		0.403989	0.700413	+	2.4525	0.855161	+	6.30682
P07759	Serine protease inhibitor A3K	Serpina3k	323.31	1118	12	34.9	46.879	31.1347	31.0054	31.3049	30.3962	30.4515	30.4266	29.6612	29.7737	29.6567	29.4766	29.3293	29.4385	31.3818	31.365	31.4011	29.9896	30.0345	30.0684	+	3.02436	-1.23056	+	4.34355	-0.0798273		0.0852175	1.15073	+	2.39401
P08121	Collagen alpha-1(III) chain	Col3a1	43.036	26	7	5.5	138.94	19.3883	20.3788	19.4827	23.6795	23.5768	23.6262	20.5885	20.7465	20.6606	21.8277	21.3438	21.4392	20.8431	20.7089	19.5145	20.0421	20.4265	19.9799		0.709885	-0.58768		0.276004	-1.43621		0.846473	-0.848528	+	1.81486
P08226	Apolipoprotein E	Apoe	144.64	359	15	53.1	35.866	27.6035	27.3194	27.2736	27.5371	27.5555	27.5733	28.754	28.695	28.6743	27.378	27.651	27.481	27.746	27.7869	27.8736	26.7837	26.7857	26.8734		1.44436	0.628484	+	1.32499	-0.16887		0.320043	-0.797354	+	1.33332
P08228	Superoxide dismutase [Cu-Zn]	Sod1	116.02	332	8	50	15.942	30.0198	29.901	29.6958	29.7543	29.9924	29.8445	30.1004	30.3363	30.3753	30.4082	30.3198	30.2534	29.6338	30.0054	29.9175	30.1307	30.0634	30.1699	+	3.3319	0.430949	+	4.00671	0.118853		0.618185	-0.312096	+	2.17825
P08249	Malate dehydrogenase, mitochondrial	Mdh2	126.38	136	12	48.8	35.611	22.9217	22.6855	22.7259	24.9403	25.217	25.0977	24.5825	24.5907	24.6266	24.5502	24.5562	24.6984	23.6214	23.8439	23.558	24.1745	24.0427	24.1924		0.649408	0.669409		0.646117	-0.0258532		0.0167923	-0.695263	+	3.91781
P09103	Protein disulfide-isomerase	P4hb	82.713	55	13	28.1	57.058	22.4494	22.6467	22.9333	23.8692	24.1317	23.7945	22.3309	22.5057	22.2522	23.0996	23.1893	23.1655	22.7678	22.5637	22.6703	23.2393	22.9303	22.8044		0.802289	-0.546954		0.850225	-0.474857		0.816176	0.0720968		0.135973
P09411	Phosphoglycerate kinase 1	Pgk1	323.31	366	23	68.1	44.55	24.1189	24.4743	24.1381	27.7828	27.7991	27.7696	26.7223	26.8016	26.8171	27.8938	27.8358	27.7995	26.2466	26.2762	26.5045	27.0637	27.0774	27.2379		0.688375	1.29793		0.829185	0.720625		0.401676	-0.5773		1.08392
P09528	Ferritin heavy chain;Ferritin heavy chain, N-terminally processed	Fth1	104.58	275	9	61.5	21.066	26.1538	25.8732	25.9625	26.9577	26.9247	26.762	27.504	27.5222	27.4615	27.2961	27.1971	27.3089	25.2416	25.4134	25.5018	26.7806	26.7125	26.9061	+	2.59657	0.942636	+	2.93144	-0.346344		0.418634	-1.28898	+	2.587
P09535	Insulin-like growth factor II;Insulin-like growth factor II;Preptin	Igf2	45.777	36	3	22.2	20.03	22.0846	19.5833	22.0697	22.0632	22.1633	22.0697	22.2668	22.2966	22.135	22.5557	22.3794	22.441	21.5093	21.0702	17.9874	21.8269	21.5545	21.8094		0.985067	0.673481		0.848113	-0.712674		0.449418	-1.38615	+	1.33963
P09813	Apolipoprotein A-II;Proapolipoprotein A-II	Apoa2	139.96	168	4	59.8	11.309	28.8812	28.5145	28.468	29.0367	29.1052	29.0678	28.4357	28.3056	28.5344	27.3818	27.3993	27.5413	29.3803	29.8708	29.7909	27.753	27.2319	27.5978		0.838528	-0.912563	+	2.33184	-0.24144		0.192005	0.671123		0.616441
P62984;P62983;P0CG49;P0CG50	Ubiquitin-60S ribosomal protein L40;Ubiquitin;60S ribosomal protein L40;Ubiquitin-40S ribosomal protein S27a;Ubiquitin;40S ribosomal protein S27a;Polyubiquitin-B;Ubiquitin;Polyubiquitin-C;Ubiquitin;Ubiquitin-related 1;Ubiquitin-related 2	Uba52;Rps27a;Ubb;Ubc	111.4	104	3	26.6	14.728	27.8784	27.5543	27.6475	26.2561	28.1188	28.0355	29.0076	28.8928	28.7602	28.8904	29.0603	28.9501	26.9751	26.9834	27.1539	27.9663	28.0024	28.1726	+	3.44144	1.34514	+	3.11159	-0.0394945		0.0385112	-1.38463	+	3.84564
P10107	Annexin A1	Anxa1	101.06	77	9	36.4	38.734	23.083	19.4125	21.6381	23.1263	23.3913	22.9853	21.6889	21.7697	21.6682	22.3909	22.3672	22.3266	23.7451	23.7699	23.1261	23.743	23.9141	23.6532	+	1.77299	-0.23747		0.143102	1.38585		1.26697	1.62332	+	5.29228
P10126	Elongation factor 1-alpha 1	Eef1a1	27.523	27	3	7.8	50.113	21.8938	19.7658	21.5557	21.5662	20.6469	20.8839	21.6509	21.7216	21.0352	20.5103	19.713	21.4536	24.1461	24.1691	24.135	23.8406	24.3875	24.1596	+	6.40976	-0.0379728		0.0293478	3.08758	+	5.56047	3.12555	+	5.62524
P10605	Cathepsin B;Cathepsin B light chain;Cathepsin B heavy chain	Ctsb	139.23	171	10	43.1	37.279	25.1416	25.0364	25.209	24.2795	24.3354	24.2078	25.3325	25.2803	25.2288	25.4233	25.4084	25.4279	24.568	24.6469	24.7112	24.4675	24.5925	24.63	+	3.19299	0.648595	+	2.10125	-0.0989122		0.20421	-0.747507	+	7.62319
P10639	Thioredoxin	Txn	37.785	84	3	29.5	11.675	24.361	24.0469	24.1352	25.8834	26.0215	25.945	25.3268	25.2764	25.2207	25.8739	25.7346	25.6273	23.5146	23.8989	24.0566	25.1808	25.3628	25.4165		0.866796	0.444457		0.512232	-0.493801		0.431795	-0.938258	+	1.57499
P10649	Glutathione S-transferase Mu 1	Gstm1	204.15	185	9	40.4	25.97	23.3494	23.4009	23.2873	26.923	26.8288	26.8541	25.6076	25.5795	25.6824	26.1445	26.2063	26.1873	23.6658	23.9789	23.9407	25.8213	25.7363	25.7934		0.460297	0.794006		0.464541	-0.284523		0.120299	-1.07853	+	1.4258
Q9D2U9;Q8CGP2;Q8CGP1;Q8CGP0;Q6ZWY9;Q64525;Q64524;Q64478;Q64475;P10854;P10853;P70696	Histone H2B type 3-A;Histone H2B type 1-P;Histone H2B type 1-K;Histone H2B type 3-B;Histone H2B type 1-C/E/G;Histone H2B type 2-B;Histone H2B type 2-E;Histone H2B type 1-H;Histone H2B type 1-B;Histone H2B type 1-M;Histone H2B type 1-F/J/L;Histone H2B type 1-A	Hist3h2ba;Hist1h2bp;Hist1h2bk;Hist3h2bb;Hist1h2bc;Hist2h2bb;Hist2h2be;Hist1h2bh;Hist1h2bb;Hist1h2bm;Hist1h2bf;Hist1h2ba	14.918	30	2	19	13.994	24.5158	23.4355	23.4394	20.7477	20.7299	20.6718	22.9383	22.9401	22.0918	20.9145	21.1642	20.936	24.8626	22.5142	22.5412	21.0731	21.0536	21.2762		0.0709358	-0.425835		0.214677	-0.0365235		0.0135282	0.389311		0.223165
P10923	Osteopontin	Spp1	61.332	100	6	34	32.459	25.4565	25.4251	25.3064	23.7462	23.6539	23.8351	23.878	23.8908	24.2311	24.7873	24.8592	24.8831	23.5526	23.6679	23.8889	22.9089	22.8688	22.6626	+	2.1683	-0.148954		0.136883	-1.31226	+	1.94409	-1.1633	+	2.65849
P11087	Collagen alpha-1(I) chain	Col1a1	176.35	118	9	7.9	138.03	24.2063	24.3744	24.1435	25.5385	25.5692	25.6421	24.0768	24.088	24.1463	24.9802	25.075	25.0965	23.7854	23.4992	23.5421	23.9833	23.9822	23.9586	+	2.11591	-0.335189		0.414142	-1.12051	+	2.28053	-0.78532	+	2.16663
P11276	Fibronectin;Anastellin	Fn1	191.46	303	27	16.7	272.53	25.3738	25.2127	25.2119	24.1511	24.2549	24.0879	25.3268	25.3703	25.3392	24.7474	24.6389	24.6603	25.89	25.8812	25.9429	25.561	25.5438	25.6046	+	2.61394	0.298426		0.485008	1.0219	+	2.55273	0.723477	+	2.82275
P11352	Glutathione peroxidase 1	Gpx1	26.557	27	6	38.3	22.329	17.9148	19.0355	19.8794	22.5201	22.5902	22.6157	22.305	21.3506	21.419	22.1709	21.9513	22.0225	20.337	21.026	20.6345	20.8577	20.8067	19.2077		0.759933	1.11061		0.640545	-0.281003		0.119423	-1.39161	+	2.87828
P11404	Fatty acid-binding protein, heart	Fabp3	116.41	213	9	60.2	14.819	26.0857	25.1912	25.4006	28.819	28.8728	28.8875	28.3831	28.3466	28.3335	28.6776	28.7431	28.6468	26.2932	26.3461	26.2396	27.928	27.8856	27.8408		1.01351	1.31231		0.952825	-0.12058		0.0519908	-1.4329	+	2.55089
P11499	Heat shock protein HSP 90-beta	Hsp90ab1	118.66	77	8	14.1	83.28	21.3655	21.9466	20.0399	24.0173	24.1234	23.9958	22.5687	22.3582	22.4978	22.1987	22.058	22.3556	23.5915	23.9032	23.7795	23.3331	23.3397	23.5456		0.958457	-0.241922		0.131365	1.00068		0.725852	1.24261	+	5.89398
P11589	Major urinary protein 2	Mup2	26.859	121	2	11.1	20.663	28.2913	28.4572	28.3026	27.1812	27.2821	27.0112	27.8942	27.9579	27.954	29.7954	29.9086	29.5851	29.0617	29.25	29.1971	27.3957	27.8098	27.9645		0.972124	1.09493		1.29999	0.692245		0.861643	-0.402686		0.333366
P11859	Angiotensinogen;Angiotensin-1;Angiotensin-2;Angiotensin-3;Angiotensin-4;Angiotensin 1-9;Angiotensin 1-7;Angiotensin 1-5;Angiotensin 1-4	Agt	244.19	187	9	25.6	51.99	25.0809	25.1149	25.2148	25.1601	25.1027	25.1992	26.2258	26.3589	26.257	26.4815	26.3537	26.3624	25.3979	25.389	25.3765	25.8904	25.9311	25.8585	+	7.74383	1.19443	+	10.0571	0.495134	+	2.79452	-0.699301	+	3.79765
P12023	Amyloid beta A4 protein;N-APP;Soluble APP-alpha;Soluble APP-beta;C99;Beta-amyloid protein 42;Beta-amyloid protein 40;C83;P3(42);P3(40);C80;Gamma-secretase C-terminal fragment 59;Gamma-secretase C-terminal fragment 57;Gamma-secretase C-terminal fragment 50;C31	App	288.71	287	16	25.7	86.721	26.5826	26.5439	26.4939	26.2536	26.2397	26.1822	25.7488	25.7363	25.7842	26.8323	26.7915	26.8755	25.0939	25.0753	25.191	25.3297	25.4219	25.4476	+	3.89134	-0.0878789		0.134227	-1.12275	+	6.34396	-1.03488	+	2.69508
P12960	Contactin-1	Cntn1	25.709	62	11	13	113.39	22.5211	22.8459	22.4668	21.6557	21.626	21.578	21.7665	21.8984	21.7917	22.0861	22.335	22.2118	21.5127	21.4273	21.5201	21.6683	21.4948	21.622		1.53878	-0.100657		0.159647	-0.574692	+	1.49372	-0.474035	+	3.04846
P12961	Neuroendocrine protein 7B2;N-terminal peptide;C-terminal peptide	Scg5	100.5	55	6	42	23.866	26.4059	26.9863	24.957	25.2344	25.1548	25.1223	25.1898	25.1519	24.0561	25.5618	25.4775	25.4403	25.549	25.6416	25.5618	25.0561	24.9337	24.8833		0.42917	-0.497203		0.592958	-0.372531		0.468821	0.124672		0.185222
P13020	Gelsolin	Gsn	323.31	489	15	27.7	85.941	28.6552	28.7815	28.8573	28.8205	28.8141	28.7753	28.2628	28.0806	28.2096	28.0165	27.9209	28.0025	28.5388	28.5957	28.6992	28.083	28.1221	28.0895	+	4.42939	-0.7018	+	6.39617	-0.429247	+	2.29423	0.272553		1.22388
P13542	Myosin-8	Myh8	27.706	27	2	1.3	222.7	21.332	18.8071	20.5748	21.0796	20.5868	20.1168	22.061	21.9538	22.0317	21.4752	21.6738	21.9296	22.361	21.7516	22.0718	21.5925	21.8345	21.332	+	3.16653	1.438	+	2.46344	1.40774	+	2.29338	-0.0302636		0.062476
P13595	Neural cell adhesion molecule 1	Ncam1	147.78	181	14	17.1	119.43	25.5282	25.4828	25.4947	24.7593	24.7927	24.7904	24.6985	24.5543	24.708	25.924	25.8993	25.7499	23.9086	23.8436	24.259	24.9639	24.9689	25.0279		1.19716	0.114295		0.139771	-0.646065	+	1.36604	-0.76036		1.24205
P13634	Carbonic anhydrase 1	Ca1	274.89	319	12	60.5	28.33	27.0922	27.1302	27.1096	27.1056	27.1303	27.1568	27.3459	27.4107	27.3301	27.6103	27.6155	27.6081	25.6565	25.8627	25.7624	27.0289	27.0477	27.0914	+	2.80677	0.36598	+	4.08354	-0.712522	+	1.46308	-1.0785	+	2.34136
P14069	Protein S100-A6	S100a6	2.5543	15	2	16.9	10.051	20.2614	20.0523	20.2343	23.4315	23.3551	23.4337	21.3484	21.437	21.441	22.7496	21.8018	21.8406	20.424	20.5601	19.37	21.3375	19.6528	21.0752		1.05166	-0.0249723		0.0113621	-1.39147		0.967934	-1.3665	+	2.30839
P14152	Malate dehydrogenase, cytoplasmic	Mdh1	170.81	217	10	34.4	36.511	22.67	22.7149	22.5015	29.0167	28.9631	28.9489	28.4959	28.4988	28.4512	28.3187	28.2222	28.2924	25.8494	25.984	26.054	27.1191	27.0199	26.9517		0.959877	2.57734		1.0014	0.693825		0.193614	-1.88351	+	4.76362
P14211	Calreticulin	Calr	100.12	92	12	43	47.994	22.4752	22.3122	18.0313	24.8515	25.0333	24.756	24.2133	24.1261	24.2087	24.1986	24.1957	24.4087	21.187	21.3447	20.4992	22.7625	22.5832	23.3283		1.02938	1.31524		0.588301	-0.959125		0.359807	-2.27436	+	3.3084
P14602	Heat shock protein beta-1	Hspb1	45.104	67	9	54.5	23.014	19.2488	21.584	21.3367	24.4072	24.2413	24.3761	22.8455	22.4088	22.5104	23.4733	23.263	23.388	21.0719	21.1765	21.0805	22.7002	22.1515	22.5097		0.494902	0.449151		0.203131	-0.750655		0.359277	-1.19981	+	2.10813
P14847	C-reactive protein	Crp	35.3	23	5	30.7	25.36	19.8188	19.2645	19.3453	20.0869	20.2303	20.21	23.3944	23.6009	23.5392	19.3583	18.9563	19.1052	22.9385	23.0686	22.9253	19.2553	19.2859	18.5318		0.425615	1.49973		0.788771	1.17491		0.648102	-0.324816		0.0908917
P15116	Cadherin-2	Cdh2	37.979	91	7	8.6	99.795	24.284	24.2517	24.1349	23.5707	23.5592	23.5116	23.5782	23.6811	23.7058	24.5636	24.5411	24.7455	23.5829	23.6716	23.6736	23.3629	23.3126	23.439		1.39663	0.25056		0.433735	-0.378229	+	1.34063	-0.628788	+	1.70388
P15379	CD44 antigen	Cd44	6.2992	51	2	2.7	85.616	22.7608	22.8702	22.8163	21.4105	21.2962	21.1603	22.3225	22.2037	22.1838	22.1558	21.9921	22.4932	22.8756	22.728	23.1076	21.4793	21.5957	22.0025		0.100479	0.172812		0.199139	0.245739		0.226605	0.0729278		0.0924916
P15532	Nucleoside diphosphate kinase A	Nme1	28.768	58	5	40.1	17.208	19.0741	24.9943	19.1733	25.2958	25.0852	25.1625	24.6517	24.7844	24.9797	25.0396	25.0563	25.5221	19.5745	23.6466	19.189	24.6822	24.5968	24.5946		0.63702	1.87476		0.764939	-0.41693		0.0934544	-2.29169		1.23293
P16014	Secretogranin-1;CCB peptide	Chgb	323.31	421	22	36.3	77.968	27.8978	28.0402	27.9201	26.8913	26.9448	26.954	26.7752	26.8318	26.7985	27.2351	27.3838	27.308	27.0492	26.9052	26.9773	26.7452	26.8207	26.7627		1.29092	-0.385985		0.785189	-0.564673	+	1.43025	-0.178688		0.732932
P16015	Carbonic anhydrase 3	Ca3	188.19	317	12	66.5	29.366	25.2372	25.2607	25.1275	28.4303	28.618	28.6352	28.386	28.343	28.3699	28.0263	28.0897	28.108	25.8629	25.7435	25.8596	27.2291	27.2729	27.1757		1.27533	1.33566		0.971986	-0.360864		0.175948	-1.69653	+	3.44367
P16045	Galectin-1	Lgals1	224.28	72	7	64.4	14.866	22.2578	18.5457	22.5505	24.9332	24.9078	24.8964	23.5741	23.5546	23.6193	23.804	23.8284	23.921	22.0328	22.0135	22.1575	23.0113	22.9424	23.0361		0.395362	0.701668		0.292209	-0.48299		0.184157	-1.18466	+	3.53858
P16125	L-lactate dehydrogenase B chain	Ldhb	41.593	110	9	31.4	36.572	21.153	19.0235	21.055	23.6253	23.6437	23.7165	23.2093	23.209	23.2532	23.9047	24.2858	24.4016	23.223	23.378	23.4223	23.7336	23.7499	23.6584		1.30479	1.67442		1.15977	1.49134		1.0442	-0.183086		0.326789
P16858	Glyceraldehyde-3-phosphate dehydrogenase	Gapdh	201.32	292	10	42.9	35.81	24.5667	24.1185	24.9015	27.1245	27.197	27.0144	25.9365	26.0373	26.1802	26.4554	26.2874	26.2108	26.7303	26.8491	26.6948	26.9574	26.7402	26.7904		0.791578	0.364197		0.258107	0.973286		0.889385	0.60909	+	4.53615
P17182	Alpha-enolase	Eno1	208.53	96	9	31.6	47.14	24.6499	24.7117	24.7011	24.0304	23.863	23.8599	23.6507	23.6104	23.3221	24.4678	24.0764	24.1235	24.4718	24.2536	24.3555	25.3625	25.4481	24.809	+	1.89987	-0.427514		0.956095	0.480743		0.960022	0.908257	+	2.12545
P17563;Q63836	Selenium-binding protein 1;Selenium-binding protein 2	Selenbp1;Selenbp2	87.295	97	15	41.5	52.513	21.8566	21.9297	21.835	24.6078	24.6061	24.6961	23.9029	24.0066	23.9861	24.1441	24.4292	24.4421	22.0997	21.2805	21.9582	23.55	23.6442	23.5602		1.06578	0.896582		0.739497	-0.573091		0.336606	-1.46967	+	2.18181
P17742	Peptidyl-prolyl cis-trans isomerase A;Peptidyl-prolyl cis-trans isomerase A, N-terminally processed	Ppia	76.32	154	7	47.6	17.971	23.5539	23.7022	23.8911	27.1999	27.0658	27.2784	26.9317	26.8584	26.7473	27.3736	27.2907	27.4835	25.2878	24.6449	25.4362	26.792	26.2917	26.7131		1.10614	1.66565		1.21978	0.412423		0.194218	-1.25322	+	2.12239
P17751	Triosephosphate isomerase	Tpi1	323.31	527	14	65.2	32.191	25.643	25.6824	25.5727	31.129	31.1004	31.1096	29.7507	29.6357	29.6183	29.8295	29.9241	29.8875	27.4293	27.6132	27.5737	29.9043	29.9664	29.9633		0.362196	1.40146		0.553068	0.368855		0.103192	-1.03261		1.06815
Q61696;P17879	Heat shock 70 kDa protein 1A;Heat shock 70 kDa protein 1B	Hspa1a;Hspa1b	61.278	55	5	10	70.078	21.9418	22.0748	21.5299	21.9564	22.0718	22.0584	21.2317	21.3811	21.3188	21.0712	21.1561	20.8511	23.1023	23.248	22.862	24.2681	24.2838	24.3615	+	6.86709	-0.770514	+	4.25508	1.74876	+	3.85626	2.51927	+	5.22774
P18760	Cofilin-1	Cfl1	129.07	81	7	44	18.559	20.9171	21.0905	19.529	23.8162	23.8831	23.6972	22.8924	22.8424	22.9329	23.9268	23.8606	23.8106	22.5878	21.4071	22.5869	22.8719	22.647	22.9914		0.669648	1.22212		0.804433	0.359835		0.178339	-0.862285	+	1.65417
P19157;P46425	Glutathione S-transferase P 1;Glutathione S-transferase P 2	Gstp1;Gstp2	323.31	155	10	53.3	23.609	23.0784	22.9478	22.6307	26.7044	26.5911	26.7184	24.9523	24.9761	24.7832	25.8131	25.829	25.8225	23.7543	24.1671	23.8831	25.4368	25.4294	25.506		0.189439	0.584254		0.285004	-0.0823641		0.0314499	-0.666618		0.891033
P19221	Prothrombin;Activation peptide fragment 1;Activation peptide fragment 2;Thrombin light chain;Thrombin heavy chain	F2	203.24	172	15	30.1	70.268	25.2705	25.6663	25.7266	26.228	26.0212	26.0162	25.8568	25.7332	25.5319	25.0539	24.7209	25.0504	26.2521	26.489	26.3	24.851	24.7704	24.8057		0.43633	-0.496929		1.25199	-0.243433		0.277229	0.253496		0.274502
P20029	78 kDa glucose-regulated protein	Hspa5	65.49	74	13	24.1	72.421	23.1821	22.7768	22.723	23.1501	23.2604	23.1343	22.5595	22.2383	22.5254	22.6926	22.4547	22.6081	23.2923	23.1327	23.2476	23.4576	23.4649	23.5656	+	5.41311	-0.524657	+	3.0414	0.322361	+	1.74297	0.847018	+	5.47
P20060	Beta-hexosaminidase subunit beta	Hexb	45.9	118	12	24.4	61.115	24.1507	24.051	24.0098	22.83	22.8388	22.8328	24.0135	23.9828	24.0178	23.6056	23.4946	23.6802	23.499	23.6504	23.9112	23.7315	23.7754	23.8388		0.461558	0.346932		0.578649	0.282232		0.464797	-0.0647001		0.238675
P20108	Thioredoxin-dependent peroxide reductase, mitochondrial	Prdx3	28.914	45	4	17.5	28.127	21.4457	19.6861	18.7937	22.3887	22.3809	22.1989	22.384	22.278	22.2909	22.8049	22.7792	22.8583	18.0666	20.2295	19.5633	21.9171	21.7276	21.9865		1.3292	1.41686		1.28893	-0.56724		0.264256	-1.9841	+	1.89067
P20152	Vimentin	Vim	92.621	101	11	28.1	53.687	22.7778	19.6193	22.9249	24.3882	24.1585	24.2241	23.65	23.5103	23.6799	24.4519	24.3761	24.3456	22.1915	22.6909	21.7007	22.862	22.6344	22.8514		1.06997	0.986836		0.65475	-0.526962		0.298056	-1.5138	+	3.82337
P20801	Troponin C, skeletal muscle	Tnnc2	142.66	138	6	49.4	18.11	21.3855	19.8799	21.4466	24.746	24.7284	24.8203	25.0199	24.9627	25.0516	25.6678	25.5282	25.5962	23.1383	22.9145	22.8102	24.4829	24.4983	24.5434		1.66346	2.46994	+	1.67749	0.896796		0.429472	-1.57315	+	2.73789
P20918	Plasminogen;Plasmin heavy chain A;Activation peptide;Angiostatin;Plasmin heavy chain A, short form;Plasmin light chain B	Plg	235.81	341	26	43.2	90.807	26.6074	26.4077	26.5415	26.8964	26.9232	26.9945	28.1823	28.1858	28.2031	25.5948	25.5218	25.5514	27.3809	27.2609	27.3234	26.5185	26.4678	26.4685		0.0289137	0.144742		0.0896855	0.174865		0.367801	0.0301228		0.016776
P21107	Tropomyosin alpha-3 chain	Tpm3	14.764	50	4	14	32.994	21.9328	21.8923	21.6614	22.749	22.7494	22.216	22.9707	23.0839	23.3111	23.2252	23.1477	23.3283	21.8249	22.8107	22.2358	22.7382	22.4615	19.8428		1.65683	0.977661	+	3.25881	-0.214511		0.173229	-1.19217	+	1.58591
P21460	Cystatin-C	Cst3	215.44	305	8	65	15.531	28.5733	28.7279	29.0202	28.9838	28.8287	28.9265	28.7041	28.5727	28.4566	29.3211	29.123	29.3562	28.3415	28.4153	28.5768	28.3292	28.1431	28.1197	+	2.57228	0.0789096		0.179379	-0.52245	+	3.45987	-0.60136	+	2.19249
P21550	Beta-enolase	Eno3	242.95	468	13	38	47.024	25.2227	25.3732	25.4744	28.3902	28.3388	28.376	27.4376	27.4351	27.3748	27.9939	28.0036	27.8824	27.58	27.6925	27.7228	28.1742	28.0795	28.0132		0.707834	0.82533		0.591327	1.01448		0.776218	0.189147		0.586564
P21614	Vitamin D-binding protein	Gc	323.31	456	26	76.3	53.6	27.5684	27.1888	27.5923	28.547	28.5485	28.5855	29.2469	29.3006	29.2674	27.2617	27.2541	27.1709	29.6277	29.7721	29.7425	26.972	26.8176	26.8934		0.0488983	0.245198		0.187421	0.299162		0.174133	0.0539646		0.024039
P22005	Proenkephalin-A;Synenkephalin;Met-enkephalin;PENK(114-133);PENK(143-184);Met-enkephalin-Arg-Ser-Leu;Leu-enkephalin;PENK(238-259);Met-enkephalin-Arg-Phe	Penk	138.74	74	4	22.4	31.004	25.6987	25.402	25.3761	24.5858	24.6972	24.6617	24.3017	24.3727	24.3752	24.7612	24.2554	24.7527	25.0445	25.0529	24.951	24.115	24.03	24.2213		1.2646	-0.60045	+	1.71314	-0.501143		0.981045	0.0993074		0.17754
P22599	Alpha-1-antitrypsin 1-2	Serpina1b	192.89	226	5	12.6	45.974	27.2401	27.1656	27.1144	25.994	25.9825	25.8522	26.1607	26.3123	26.2937	26.077	26.1304	26.0649	27.8361	27.688	27.7623	26.9301	26.8362	26.9701	+	2.60089	-0.384954		0.701431	0.77899	+	1.36548	1.16394	+	3.83054
Q8CGP6;Q8R1M2;Q64523;Q8CGP7;Q8CGP5;Q8BFU2;Q6GSS7;P22752;Q3THW5;P0C0S6;Q64522;P27661	Histone H2A type 1-H;Histone H2A.J;Histone H2A type 2-C;Histone H2A type 1-K;Histone H2A type 1-F;Histone H2A type 3;Histone H2A type 2-A;Histone H2A type 1;Histone H2A.V;Histone H2A.Z;Histone H2A type 2-B;Histone H2AX	Hist1h2ah;H2afj;Hist2h2ac;Hist1h2ak;Hist1h2af;Hist3h2a;Hist2h2aa1;Hist1h2ab;H2afv;H2afz;Hist2h2ab;H2afx	8.3889	42	2	21.9	13.95	22.0974	22.836	22.9291	19.604	19.4772	19.6767	20.7259	20.6498	21.0956	20.8864	20.8584	21.4555	23.9843	23.9608	23.981	20.1292	20.5575	21.1461		0.600443	-0.15814		0.0831737	1.18974		0.561645	1.34788		0.951351
P23927	Alpha-crystallin B chain	Cryab	41.741	126	7	49.1	20.069	21.635	21.4782	20.8041	26.2824	26.3572	26.4238	24.9352	24.7187	24.8151	25.5974	25.8677	25.8262	23.4942	23.7444	23.6527	25.279	25.4193	25.4635		0.437985	1.46325		0.630897	0.678741		0.233136	-0.78451		0.951391
P23953	Carboxylesterase 1C	Ces1c	176.2	191	13	26.5	61.055	27.2365	26.8838	27.0412	26.5422	26.5872	26.5656	25.6021	25.4071	25.3177	24.7194	24.7253	24.9076	27.5184	27.521	27.4852	25.7788	25.7676	25.751	+	3.39672	-1.69623	+	5.25696	-0.172412		0.166827	1.52381	+	2.34011
P24270	Catalase	Cat	18.134	39	9	23	59.795	21.8842	19.1997	18.5638	21.6708	22.2788	21.8807	22.0052	21.7214	21.5403	22.6442	22.1751	22.4873	20.8666	21.2719	21.1647	21.537	21.2464	21.147		0.921232	1.18259		0.956321	0.292613		0.176361	-0.889973	+	2.96817
P24369	Peptidyl-prolyl cis-trans isomerase B	Ppib	29.715	23	3	15.3	23.713	19.4353	20.3777	19.479	21.8753	21.9121	21.5385	20.7151	20.2445	20.1224	20.5361	20.1865	20.5396	19.4318	19.8029	20.2268	21.034	21.0875	21.1053		0.164202	-0.378974		0.34585	-0.321637		0.237866	0.0573371		0.0660365
P24472	Glutathione S-transferase A4	Gsta4	95.388	54	7	32.4	25.564	22.207	22.2542	21.8691	24.2429	24.3164	24.3235	23.736	23.5369	23.4623	24.1402	24.171	24.0017	20.723	21.0036	21.002	23.3499	23.0384	22.9375	+	1.70247	0.639179		0.626613	-1.19314		0.92622	-1.83231	+	2.29823
P24549	Retinal dehydrogenase 1	Aldh1a1	70.902	31	10	25.7	54.467	21.3132	21.1209	21.0756	23.4862	23.3187	23.2132	21.1465	21.1255	21.2245	22.0568	22.466	22.2603	20.9278	21.0578	20.8532	21.9397	22.6294	22.0415		0.405207	-0.541356		0.459962	-0.679719		0.58204	-0.138362		0.136663
P26041	Moesin	Msn	36.203	84	11	21.1	67.766	20.9413	19.5589	19.8175	24.2522	24.2031	24.0512	22.2386	22.4396	22.3936	23.1398	23.4108	23.0782	21.9727	21.7537	21.6842	23.4633	23.4549	23.4362		0.139553	0.646068		0.291061	0.49013		0.197557	-0.155938		0.143746
P26339	Chromogranin-A;Pancreastatin;Beta-granin;WE-14	Chga	314.74	275	10	23.5	51.789	26.1386	25.8429	26.1189	25.6187	25.5626	25.6208	25.4925	25.5541	25.4586	26.3228	26.3744	26.3286	25.2771	25.245	25.2649	25.4031	25.2717	25.2908	+	2.19692	0.104756		0.194816	-0.525015	+	3.16336	-0.629771	+	2.10897
P26350	Prothymosin alpha;Prothymosin alpha, N-terminally processed;Thymosin alpha	Ptma	178.82	64	5	23.4	12.254	18.6888	18.9586	20.548	22.9223	23.1016	23.011	22.2502	22.3123	22.07	21.6176	21.9626	21.6797	20.2439	19.9669	20.0967	20.503	20.6822	20.9095		0.931113	0.77704		0.413572	-0.80468		0.429064	-1.58172	+	5.10979
P27773	Protein disulfide-isomerase A3	Pdia3	206.64	108	15	37.4	56.678	20.5802	21.1915	20.9937	25.3636	25.46	25.1995	23.4111	23.1079	23.358	23.8395	23.6895	23.7554	21.7318	21.5712	21.7771	23.2229	23.0539	22.4091		0.444841	0.395455		0.154639	-0.837096		0.359433	-1.23255	+	2.54865
P28650	Adenylosuccinate synthetase isozyme 1	Adssl1	230.58	218	18	58.4	50.254	18.4554	20.0645	20.0924	26.4921	26.6082	26.4395	24.5568	24.423	24.3475	24.9462	24.7606	24.8789	23.3134	23.1339	23.2704	25.4271	24.8659	25.2347		0.324926	1.62685		0.484153	1.18223		0.312301	-0.444615		0.458708
P28665	Murinoglobulin-1	Mug1	323.31	1095	32	32.2	165.3	29.4678	29.2781	29.4063	28.5093	28.5776	28.6265	28.1895	28.1664	28.1455	27.52	27.5293	27.566	29.5427	29.5801	29.5242	28.4954	28.5095	28.5223	+	3.16039	-1.12482	+	3.1746	0.0514447		0.0625776	1.17627	+	2.82348
P29391;P49945	Ferritin light chain 1;Ferritin light chain 2	Ftl1;Ftl2	266.97	259	10	57.4	20.802	25.3947	25.5364	25.5059	26.2897	26.318	26.2809	27.45	27.4669	27.4688	26.8545	26.8516	26.9449	26.0163	25.9585	25.8677	26.4507	26.5714	26.5411	+	4.18026	1.28516	+	3.7073	0.346678		0.808822	-0.938486	+	3.32697
P29699	Alpha-2-HS-glycoprotein	Ahsg	129.63	183	6	30.1	37.325	27.2245	26.853	27.0196	25.9013	25.8392	25.9299	27.2575	27.1494	27.0778	25.9408	25.865	25.9092	27.0502	26.923	26.8601	25.7358	25.6475	25.7915		0.0586271	0.0720148		0.0680834	-0.126577		0.127978	-0.198592		0.204256
P29788	Vitronectin	Vtn	41.541	99	7	19.5	54.848	24.2228	23.4769	22.9962	22.8536	22.9843	22.9796	23.074	22.8572	22.9891	23.0131	23.0596	23.1364	23.9204	23.6636	24.0919	23.4546	23.5285	23.5797	+	2.00239	-0.230659		0.505634	0.454245		1.08029	0.684903	+	4.05852
P31532	Serum amyloid A-4 protein	Saa4	188.18	125	7	60	15.088	25.1237	25.1214	25.0864	24.9339	24.943	24.8547	25.685	25.7194	25.7653	22.743	22.8151	22.9912	26.5754	26.6538	26.5475	23.7059	23.7724	23.6601		0.321729	-0.724012		0.540633	0.142012		0.0807179	0.866024		0.438965
P31725	Protein S100-A9	S100a9	56.553	55	6	45.1	13.049	21.6322	21.3204	22.058	21.0476	20.8789	20.9142	24.8144	24.7714	24.9156	26.8118	26.6581	26.442	24.1793	24.1893	24.3767	25.0939	25.23	25.2157	+	7.41675	4.42698	+	5.74726	3.40559	+	6.53794	-1.02139	+	1.30205
P31786	Acyl-CoA-binding protein	Dbi	74.203	60	3	48.3	10	24.2728	24.3026	24.5322	27.1753	27.1352	27.0395	26.6414	27.0608	26.6937	26.4105	27.0711	27.0954	24.8641	24.8506	25.0478	26.0224	26.1812	26.3273		1.09941	1.08589		0.943685	-0.194037		0.107501	-1.27993	+	2.70537
P32261	Antithrombin-III	Serpinc1	119.51	204	11	30.8	52.003	25.0845	25.0988	25.2078	23.9934	24.1043	24.1189	24.2216	24.2715	24.1553	23.8142	23.8001	23.7678	25.3232	25.4346	25.4294	24.3305	24.472	24.4223	+	1.77409	-0.596226	+	1.37232	0.300729		0.423282	0.896955	+	2.39165
P32848	Parvalbumin alpha	Pvalb	323.31	1486	28	99.1	11.93	31.801	31.7168	31.8581	33.206	33.245	33.2767	33.7283	33.6604	33.6621	33.134	33.1119	33.2056	32.3737	32.3936	32.6216	33.3983	33.371	33.3914		1.30967	0.899796	+	1.57418	0.407664		0.499386	-0.492132		1.16039
P33622	Apolipoprotein C-III	Apoc3	136.43	124	3	46.5	10.982	26.4363	26.2603	26.5508	26.6273	26.6214	26.5694	27.7873	27.7098	27.6578	25.8096	25.5843	25.6433	27.3757	27.3074	27.4351	25.3359	25.4933	25.6194		0.0632765	0.187741		0.15968	-0.083127		0.0705727	-0.270868		0.171715
P34884	Macrophage migration inhibitory factor	Mif	42.475	112	5	71.3	12.504	20.9003	19.3186	21.7872	25.3105	25.1134	25.0546	24.0173	23.7397	23.7553	24.5173	24.4338	24.4444	21.3169	21.3589	21.4438	24.4445	24.5966	24.4394		0.380252	1.23721		0.564563	0.0192684		0.00517656	-1.21794		0.925806
P34928	Apolipoprotein C-I;Truncated apolipoprotein C-I	Apoc1	7.9909	51	3	28.4	9.6963	25.5476	24.4546	24.6417	24.1964	23.4442	23.1859	26.6885	26.5095	26.7778	24.6772	23.9194	24.3533	26.3891	26.6386	26.8492	24.5416	20.847	23.8611		0.366657	1.24255		1.09621	0.609382		0.253402	-0.633166		0.242682
P35441	Thrombospondin-1	Thbs1	47.002	66	8	8.5	129.65	21.1851	19.6454	19.0243	22.4328	22.4772	22.3619	23.5974	23.4892	23.551	22.2065	21.9761	21.9948	23.5762	23.4725	23.6214	21.6596	21.4999	21.4072		1.15065	1.61473	+	1.34163	1.35167		0.9557	-0.263061		0.185759
P35505	Fumarylacetoacetase	Fah	121.13	64	9	42.7	46.175	21.7311	19.0702	20.5463	23.3285	23.2177	22.994	22.2796	22.4705	22.2419	23.457	23.7669	23.9571	22.3808	22.1424	22.1463	21.9428	22.1468	22.0478		0.763749	1.21421		0.833108	0.319856		0.180675	-0.894353	+	1.6841
P35700	Peroxiredoxin-1	Prdx1	34.292	105	10	58.3	22.176	24.3424	24.0753	24.2122	26.1931	26.0747	26.1473	25.5981	25.5244	25.6061	25.6121	25.811	25.4222	24.9042	24.1659	24.8349	25.5242	25.5654	25.2144		0.440315	0.421475		0.447935	-0.13933		0.108634	-0.560805	+	1.54208
P39039	Mannose-binding protein A	Mbl1	20.973	79	5	20.1	25.396	24.0038	24.1269	24.0029	23.9313	24.1255	23.844	24.6664	24.6981	24.4539	23.3448	23.4187	23.3072	25.485	25.217	25.6539	24.031	23.8131	23.7384		0.792602	-0.0242294		0.0296448	0.650666		0.978159	0.674895		0.763686
P40142	Transketolase	Tkt	33.066	37	8	14.6	67.63	19.7281	20.9407	18.3006	23.3224	23.3303	23.2863	21.5376	22.4281	21.4052	21.5793	21.6347	21.4714	21.5983	21.7557	21.7839	21.2189	21.6618	21.7959		0.0161856	0.191304		0.0778938	0.15098		0.06111	-0.0403239		0.0834472
P41317	Mannose-binding protein C	Mbl2	99.292	104	6	33.2	25.957	23.9448	24.256	24.729	24.0599	23.9316	24.1924	24.123	24.0452	24.0016	23.6096	23.5001	23.5135	25.0403	25.1476	24.9498	23.0602	23.1302	23.3051		0.252315	-0.38677	+	1.35043	-0.0800896		0.0659775	0.30668		0.300737
P42703	Leukemia inhibitory factor receptor	Lifr	26.373	46	10	12.5	122.57	23.7001	23.5511	22.8736	22.4099	22.3427	22.3605	20.9218	20.7237	20.7781	19.9065	20.5829	20.2586	23.0366	22.8921	22.9334	21.8237	21.5008	21.9516	+	5.06101	-2.3444	+	4.89716	-0.516613		0.708408	1.82779	+	3.76156
P43025	Tetranectin	Clec3b	45.573	37	2	12.9	22.257	21.6971	21.6047	21.7618	23.2607	23.4089	23.3635	21.5374	21.5342	21.577	22.3694	21.5778	21.5791	21.301	21.1253	21.3043	21.3395	21.1932	21.2457	+	2.33291	-0.820293		1.18917	-1.2646	+	2.16282	-0.444304	+	2.02159
P45376	Aldose reductase	Akr1b1	109.64	143	13	38.6	35.732	22.9136	23.3461	23.2777	26.8924	26.9567	27.1215	25.307	25.4345	25.4848	25.262	25.3866	25.407	23.3566	23.8037	23.2487	25.5721	25.752	25.6621		0.21882	0.295668		0.132652	-0.5188		0.213831	-0.814469		0.876707
P45591	Cofilin-2	Cfl2	201.95	119	9	49.4	18.709	21.178	19.9428	18.7817	26.0963	26.0109	25.9829	24.321	24.3872	24.3337	24.9878	24.8187	24.9224	22.9324	22.9546	23.0909	24.5106	24.3288	24.337		0.399716	1.62969		0.568198	0.693602		0.195784	-0.936088	+	1.692
P47791	Glutathione reductase, mitochondrial	Gsr	58.482	66	6	19.6	53.662	18.9229	20.584	19.4488	24.2376	24.6411	24.3628	23.0664	22.997	22.8493	22.9534	23.1098	23.1039	22.772	22.1006	22.855	23.6488	23.6609	23.7262		0.354649	0.980436		0.409811	1.09437		0.453408	0.11393		0.164774
P47867	Secretogranin-3	Scg3	323.31	251	14	37.2	53.326	26.049	26.2228	26.1906	26.0792	26.099	25.9935	25.867	25.9064	25.8906	26.9701	27.0155	26.9435	25.5057	25.4623	25.4292	25.7432	25.7005	25.8819	+	2.27363	0.326475		0.669117	-0.485221	+	3.82793	-0.811697	+	2.01376
P47877	Insulin-like growth factor-binding protein 2	Igfbp2	107.15	172	11	53.4	32.846	25.7186	25.5592	25.6742	25.6439	25.7692	25.6839	25.7225	25.6914	25.6963	25.9668	26.0162	26.0113	24.8502	24.9531	25.0581	24.956	24.984	25.1005	+	8.55963	0.175932	+	1.44856	-0.691164	+	7.44823	-0.867096	+	6.35541
P47879	Insulin-like growth factor-binding protein 4	Igfbp4	14.593	18	5	32.7	27.807	21.5014	21.6156	21.5678	21.2075	21.4468	21.3038	22.0481	21.9561	22.0374	22.0792	22.2811	22.3093	21.168	21.134	21.3226	21.1343	20.829	21.0565	+	7.47151	0.678048	+	4.83945	-0.333084	+	2.32283	-1.01113	+	6.34416
P48036	Annexin A5	Anxa5	196.3	132	12	52	35.752	18.1882	21.6024	21.5124	25.265	25.3529	25.459	23.6303	23.6853	23.2911	24.4703	24.287	24.3436	22.8913	23.045	22.8745	23.6159	23.2521	23.4269		0.245459	1.05462		0.387289	0.287647		0.0872996	-0.766976	+	2.11421
P48678	Prelamin-A/C;Lamin-A/C	Lmna	138.42	92	18	28.7	74.237	23.5279	22.5925	23.5907	22.4642	22.6292	22.353	23.0352	23.0342	22.8626	22.5317	22.6526	22.6829	24.8669	24.7506	24.8417	25.1753	25.227	25.0117	+	7.69117	-0.0597378		0.0919882	2.11927	+	5.33715	2.17901	+	8.38933
P49182	Heparin cofactor 2	Serpind1	11.782	27	3	6.9	54.496	23.2316	22.6344	23.1639	21.1013	21.5458	21.8688	20.8854	20.814	20.8144	20.4059	20.391	20.9603	22.6846	22.7409	22.3244	21.4738	21.4311	21.6598	+	2.85224	-1.54578	+	2.68482	-0.205179		0.187899	1.3406	+	3.28815
P50114	Protein S100-B	S100b	71.901	50	2	32.6	10.728	22.0849	22.1552	22.2889	23.7802	23.6282	23.6162	22.6242	22.6513	22.7437	23.1848	23.2165	23.2195	21.1289	20.583	20.8306	22.1362	22.3776	21.8246	+	2.69772	0.0143951		0.0138069	-1.44544	+	2.02455	-1.45984	+	2.94979
P50247	Adenosylhomocysteinase	Ahcy	26.745	64	7	18.3	47.688	21.8252	22.0519	22.3094	23.6218	23.7109	23.594	22.7321	22.7572	22.6837	23.0206	23.0035	23.2158	21.9693	21.5322	21.6956	22.9745	22.9491	23.0162		0.504661	0.0499573		0.0481484	-0.49606		0.516272	-0.546018		1.01631
P50543	Protein S100-A11	S100a11	60.128	29	3	34.7	11.083	21.8844	20.8999	21.4185	22.5065	22.3597	22.426	20.4024	20.0883	20.5894	21.3375	21.1562	21.3102	20.5138	20.7937	20.7133	23.1518	23.2193	23.2245		1.04499	-1.10183	+	2.05178	0.0202471		0.0110987	1.12208		1.02934
P51859	Hepatoma-derived growth factor	Hdgf	90.838	30	3	21.1	26.268	18.6766	20.5533	20.3846	24.025	23.9175	23.7835	23.1547	23.249	23.1266	22.7891	22.7969	22.0582	20.7035	21.6339	18.7896	21.9662	20.175	20.8321		1.14315	0.972318		0.475507	-1.2067		0.557471	-2.17902	+	2.87047
P51885	Lumican	Lum	100.73	168	8	33.1	38.265	24.0075	23.8643	23.4488	24.7231	24.6744	24.6392	23.837	23.8475	23.7884	23.971	23.9901	23.9351	23.8606	23.9781	23.8581	23.1611	23.111	23.3549		1.5688	-0.33139		0.794114	-0.672265	+	1.50728	-0.340875		1.20749
P52430	Serum paraoxonase/arylesterase 1	Pon1	27.702	55	6	22	39.565	22.5412	22.8118	22.425	21.5815	21.4894	21.7405	22.585	22.4029	22.1805	22.2246	21.785	22.0068	23.5806	23.3849	23.3382	22.9371	22.9825	22.9849	+	3.4805	0.0992441		0.150455	1.10317	+	2.83352	1.00393	+	4.05261
P52480	Pyruvate kinase PKM	Pkm	323.31	861	33	64.8	57.844	25.2319	25.2774	25.664	30.6654	30.7239	30.6842	29.4231	29.4516	29.425	29.509	29.5735	29.5621	27.7719	27.7267	27.821	29.8685	29.8751	29.9173		0.395315	1.44959		0.602004	0.788939		0.259118	-0.660655		0.713804
P52760	Ribonuclease UK114	Hrsp12	25.222	26	3	33.3	14.255	21.6362	21.2401	21.5274	21.6261	21.6214	21.3237	21.5671	21.421	21.3419	21.9938	21.9465	21.9663	19.2531	20.6438	20.4954	20.8923	20.9957	20.8557	+	3.32949	0.210306		0.783561	-0.973164	+	2.28253	-1.18347	+	2.64581
P54227	Stathmin	Stmn1	8.5699	26	3	19.5	17.274	20.1745	20.4082	20.5819	21.9911	22.1678	21.3754	22.7645	22.6742	22.4923	22.7493	23.1195	23.0425	19.6177	19.6796	19.7377	20.6539	20.6095	20.5501	+	5.37554	1.69056	+	3.07267	-0.975048	+	1.43539	-2.66561	+	6.40896
P56375	Acylphosphatase-2	Acyp2	98.793	78	4	42.5	11.877	22.143	23.604	23.5623	25.5676	26.1995	26.4493	25.3106	25.0953	25.2508	26.4397	26.3715	26.3992	24.0446	23.0311	23.1795	25.0836	25.0969	25.3639		0.963047	1.22357		0.864301	-0.287697		0.134317	-1.51127	+	1.8999
P56376	Acylphosphatase-1	Acyp1	61.343	59	5	58.6	11.241	21.495	18.9247	21.4379	23.5592	23.8184	23.677	23.5071	23.4317	23.3318	23.4767	23.8814	23.3826	21.473	21.3122	21.465	22.4687	22.3686	22.208		1.21477	1.34985		0.929879	-0.269441		0.12671	-1.61929	+	4.49943
P56395	Cytochrome b5	Cyb5a	25.584	82	5	47.8	15.241	23.4428	23.4369	23.795	23.479	23.6813	23.5057	24.0414	24.0136	23.9769	24.162	24.2203	24.3753	22.2416	22.4699	22.8696	23.9072	24.0398	24.1049		1.54932	0.574786	+	4.25688	-0.28463		0.362278	-0.859416	+	1.47108
P56480	ATP synthase subunit beta, mitochondrial	Atp5b	154.22	198	15	41.8	56.3	22.4966	22.3908	22.5733	25.1503	25.0095	25.0956	24.4391	24.3655	24.3426	25.3194	25.2363	25.2756	24.006	24.0216	23.9482	24.5122	24.5378	24.5702		0.796824	1.04375		0.918145	0.47999		0.358192	-0.563761	+	1.42308
P56812	Programmed cell death protein 5	Pdcd5	68.255	48	6	55.6	14.275	19.3539	19.826	20.0478	23.3211	23.493	23.4265	22.8955	22.7311	22.8628	23.1441	22.9908	23.0666	20.9093	21.2483	20.5659	22.1372	21.7872	22.1757		0.99454	1.37043		0.889057	-0.107436		0.0437535	-1.47787	+	3.45641
P57780;Q7TPR4	Alpha-actinin-4;Alpha-actinin-1	Actn4;Actn1	43.385	46	7	11.4	104.98	21.8062	21.6513	21.8828	21.4213	21.2478	21.0022	21.1432	21.4175	21.2327	21.8125	21.629	20.6853	21.9166	22.0284	22.7452	22.9928	23.0814	23.0669	+	3.79275	-0.181915		0.382432	1.13663	+	2.88292	1.31855	+	3.18596
P58252	Elongation factor 2	Eef2	78.163	101	17	28.8	95.313	22.3691	22.4396	22.3305	23.7066	23.7409	23.6993	22.1564	22.2067	22.8959	22.5616	22.6545	22.7315	23.797	23.7272	24.0004	24.5152	24.5688	24.5138	+	3.80307	-0.513242		0.846119	1.1394	+	2.14272	1.65264	+	5.06289
P58771	Tropomyosin alpha-1 chain	Tpm1	114.78	144	7	23.9	32.68	24.1004	24.2793	24.101	26.4456	26.5422	26.4728	26.5252	26.6016	26.6466	26.083	26.3761	26.4397	24.4385	24.2582	24.3685	25.7907	25.7258	25.7257		1.49168	1.1218		1.22601	-0.27232		0.178133	-1.39412	+	2.81521
P61089	Ubiquitin-conjugating enzyme E2 N	Ube2n	53.523	35	4	35.5	17.138	20.0419	19.1666	19.3815	23.1584	23.2215	23.1755	21.7409	21.7911	21.8545	22.8594	22.5131	22.5263	20.8013	20.7964	20.9038	22.6729	22.5169	22.6645		0.262605	0.85665		0.473099	0.368405		0.157086	-0.488246		0.525772
P61957	Small ubiquitin-related modifier 2	Sumo2	25.718	45	1	10.5	10.871	21.664	21.6673	21.731	23.8864	23.8637	23.5701	23.6022	23.582	23.5839	23.4772	23.4535	23.0346	20.785	20.7029	21.0493	22.651	19.549	22.6308	+	2.4098	0.725143		0.797609	-1.50244		1.28522	-2.22759	+	2.9024
P61971	Nuclear transport factor 2	Nutf2	45.724	55	6	74.8	14.478	21.0536	21.0604	21.4573	25.1642	25.172	25.1026	24.0859	24.019	23.4898	24.3921	23.8365	24.551	21.3438	21.2918	21.4448	23.3325	23.176	23.1702		0.898478	0.894055		0.463378	-0.87515		0.405589	-1.7692	+	2.57239
P61979	Heterogeneous nuclear ribonucleoprotein K	Hnrnpk	74.41	66	6	19.2	50.976	19.2856	20.1513	21.3054	22.0824	22.1242	22.249	22.5848	22.6589	22.6481	23.2794	23.442	23.5342	21.9013	22.2981	22.5047	22.6892	22.801	22.6952	+	2.51713	1.82494	+	2.19349	1.28194	+	1.48125	-0.542997	+	1.43171
P61982	14-3-3 protein gamma;14-3-3 protein gamma, N-terminally processed	Ywhag	323.31	169	8	44.9	28.302	22.2129	20.373	21.5869	25.959	26.0204	25.8505	25.7117	25.6621	25.6882	26.734	26.7579	26.4586	22.902	22.8065	22.8682	25.2043	25.0832	24.9784		1.39504	2.50163	+	1.38337	0.30667		0.0986556	-2.19496	+	2.61431
P62204	Calmodulin	Calm1	119.21	147	5	61.1	16.837	24.2833	22.2952	23.7156	25.8809	26.0591	25.9724	26.1853	26.219	26.1172	27.0341	27.0214	27.1998	24.6475	24.5515	24.5853	25.8651	25.5076	25.662	+	1.95859	1.92837	+	1.81753	0.435391		0.273552	-1.49298	+	3.0379
P62259	14-3-3 protein epsilon	Ywhae	273.83	347	13	56.5	29.174	24.1995	24.1809	24.2001	27.6121	27.7313	27.615	27.3458	27.3773	27.277	28.2894	28.2993	28.1961	25.046	25.1957	25.1114	26.7859	26.7456	26.7442		1.52672	1.87436	+	1.38293	0.0149997		0.00595881	-1.85936	+	2.87503
P62631	Elongation factor 1-alpha 2	Eef1a2	52.783	104	4	20.1	50.454	23.1725	23.0895	23.4473	24.3589	24.1859	24.0793	23.4502	23.4488	23.4357	23.057	23.3476	23.5349	25.1956	25.2326	25.6988	25.9064	25.9685	26.045	+	7.06861	-0.343197		0.753965	1.95224	+	4.51449	2.29544	+	7.07302
P62806	Histone H4	Hist1h4a	17.583	56	4	38.8	11.367	23.2605	23.3909	23.5933	19.7205	19.5546	20.2565	22.0774	22.1027	22.0854	19.6805	20.7747	20.5749	24.9299	24.9266	25.4172	23.0576	22.3009	23.0897	+	1.89904	-0.413476		0.181535	2.32428	+	1.43963	2.73775	+	2.64823
P62897	Cytochrome c, somatic	Cycs	113.8	184	7	56.2	11.605	24.8441	25.3443	25.3291	26.3356	26.4164	26.5313	26.1984	26.2017	26.146	25.7491	25.7276	25.7441	24.8574	24.8422	24.872	25.6256	25.6	25.5041		1.33731	0.160996		0.213127	-0.583267		0.956474	-0.744263	+	2.54474
P62962	Profilin-1	Pfn1	104.72	93	3	36.4	14.957	22.469	20.3353	22.6224	25.1881	25.1327	25.0175	24.1194	24.0734	23.9937	24.215	23.96	24.2746	23.0578	22.8622	22.8116	23.9731	24.0098	23.8667		0.255738	0.645166		0.351836	-0.0306362		0.0124557	-0.675802	+	1.73017
P63017	Heat shock cognate 71 kDa protein	Hspa8	323.31	334	14	26.5	70.87	24.5905	24.6321	24.5789	27.1314	27.1347	27.2038	25.3526	25.2664	25.258	25.5892	25.5794	25.5835	25.5263	25.4153	25.523	26.5756	26.5543	26.6436		0.306826	-0.44035		0.335436	0.161108		0.096269	0.601458	+	1.38875
P63028	Translationally-controlled tumor protein	Tpt1	110.18	96	6	34.9	19.462	20.4288	19.5872	20.8532	26.2713	26.2158	26.0906	25.1939	25.1374	25.2459	25.5743	25.6934	25.6821	22.6489	22.6911	22.7174	24.6016	24.4513	24.5957		0.79827	2.17999		0.874698	0.376498		0.100913	-1.80349	+	2.73155
P63054	Purkinje cell protein 4	Pcp4	97.648	68	3	43.5	6.8073	20.1118	20.1002	20.6378	21.8162	21.6987	21.595	24.646	24.6021	24.5997	26.17	26.2382	25.6407	21.3461	21.3151	21.292	25.1272	25.1773	25.2904	+	3.50678	4.32284	+	5.53827	2.26475	+	1.45796	-2.0581		1.29579
P63101	14-3-3 protein zeta/delta	Ywhaz	323.31	309	8	35.5	27.771	24.3235	24.1404	24.4067	26.1205	26.165	26.2462	26.7375	26.7103	26.6811	27.8933	27.9384	27.7877	25.2137	24.7719	24.969	26.9434	26.9754	27.0053	+	2.20313	2.05766	+	2.69258	0.746054		0.594308	-1.31161	+	1.5224
P63158	High mobility group protein B1	Hmgb1	23.279	17	3	18.1	24.893	20.2519	20.3551	20.2905	22.8078	22.5726	22.8825	20.3643	20.2899	20.5391	20.6596	21.6226	21.7423	20.0803	19.866	20.0674	20.1871	20.7281	20.9538		1.01602	-0.657077		0.513008	-1.21295		1.20679	-0.555874		0.964241
P63242	Eukaryotic translation initiation factor 5A-1	Eif5a	51.619	93	9	63.6	16.832	22.9456	23.1338	23.1198	25.8921	25.7715	25.619	24.8457	24.9439	24.8203	25.2416	25.3993	25.422	23.3254	23.2121	23.0511	24.7414	24.7363	24.896		0.732005	0.698507		0.549463	-0.41992		0.249111	-1.11843	+	1.85348
P63248	cAMP-dependent protein kinase inhibitor alpha	Pkia	45.775	24	3	57.9	7.9604	19.552	19.5312	20.9351	24.389	23.7397	23.5829	22.553	22.2355	22.9316	22.9805	22.9419	22.948	21.5645	21.3846	21.5717	22.8646	22.7595	22.5556		0.253826	0.810135		0.403528	0.161765		0.0617796	-0.648369		1.2325
P63260;P60710	Actin, cytoplasmic 2;Actin, cytoplasmic 2, N-terminally processed;Actin, cytoplasmic 1;Actin, cytoplasmic 1, N-terminally processed	Actg1;Actb	323.31	414	8	38.9	41.792	26.6996	26.6244	26.5706	26.5528	26.506	26.5389	26.371	26.49	26.3668	25.9804	26.0488	25.9478	27.5199	27.5911	27.6934	27.8884	27.9864	27.9666	+	9.26123	-0.381252	+	2.46598	1.19227	+	7.10825	1.57352	+	6.70008
P68037	Ubiquitin-conjugating enzyme E2 L3	Ube2l3	46.202	80	5	51.9	17.861	20.6705	20.7599	20.3863	24.518	24.7845	24.7359	23.0886	23.2038	23.2956	23.6116	24.0358	23.4857	21.8339	21.7636	21.7059	23.6877	23.2961	23.4344		0.28079	0.810988		0.39733	-0.0222349		0.00764983	-0.833223		1.15922
P68134;P68033;P62737;P63268	Actin, alpha skeletal muscle;Actin, alpha cardiac muscle 1;Actin, aortic smooth muscle;Actin, gamma-enteric smooth muscle	Acta1;Actc1;Acta2;Actg2	157.47	171	8	42.2	42.051	25.1817	25.2968	24.9603	26.7124	26.7192	26.6405	24.9771	24.7643	24.8772	25.1257	25.1954	25.0939	25.228	25.2334	25.3051	25.7084	25.7906	25.7761		1.53652	-0.912856	+	1.55733	-0.41154		0.541254	0.501316	+	2.46162
P68368	Tubulin alpha-4A chain	Tuba4a	122.36	72	4	12.1	49.924	19.684	19.9108	22.0513	22.5135	22.6436	22.5535	22.5119	22.5494	22.3663	22.6635	22.7096	22.603	24.6098	24.491	24.4046	25.7834	25.6197	25.7063	+	4.81255	1.00784		0.976534	3.543	+	3.67946	2.53516	+	5.47286
P68372;Q9D6F9	Tubulin beta-4B chain;Tubulin beta-4A chain	Tubb4b;Tubb4a	99.986	76	3	9.9	49.83	18.8566	19.0101	21.6198	22.5596	22.5884	22.4023	22.4116	22.64	22.7416	21.8113	22.1887	22.3694	24.6328	24.4565	24.4252	24.9046	24.7009	24.8246	+	3.8819	1.18762		0.861557	3.48464	+	3.13498	2.29702	+	7.3425
P70124	Serpin B5	Serpinb5	96.69	34	7	21.3	42.111	21.2614	20.0043	20.4828	20.9724	20.9291	20.8988	19.5162	19.0387	19.2467	21.102	19.7887	19.4298	22.258	22.6004	23.578	25.1653	25.7528	25.8365	+	5.27633	-1.07112	+	1.9074	3.44036	+	3.3242	4.51148	+	4.04152
P70232	Neural cell adhesion molecule L1-like protein;Processed neural cell adhesion molecule L1-like protein	Chl1	14.046	25	8	10.6	135.07	20.9589	21.8058	21.545	21.4376	21.4645	21.2135	21.0202	21.0363	20.9721	22.7012	22.4705	22.5534	19.6227	19.1295	20.6304	21.4652	21.5617	21.6313		1.07083	0.388067		0.494831	-0.73075		0.852996	-1.11882		1.12365
P70296	Phosphatidylethanolamine-binding protein 1;Hippocampal cholinergic neurostimulating peptide	Pebp1	248.92	331	13	88.8	20.83	25.844	25.002	25.7618	28.3743	28.4111	28.3199	28.2141	28.1344	28.1098	28.3581	28.4752	28.5233	25.9756	25.9002	25.9125	27.6822	27.7148	27.6699		1.2586	1.35031		1.19359	-0.142966		0.0687085	-1.49327	+	2.40921
P70663	SPARC-like protein 1	Sparcl1	323.31	462	22	44.3	72.286	27.7645	27.5566	27.6568	27.1811	27.107	27.2325	27.3642	27.2707	27.2798	28.147	28.2148	28.18	26.272	26.3992	26.6181	27.007	26.8729	26.9865	+	3.24672	0.326361		0.743556	-0.723787	+	2.77278	-1.05015	+	2.93237
P80560	Receptor-type tyrosine-protein phosphatase N2	Ptprn2	32.774	39	4	5.9	111.5	22.4121	23.0322	22.3746	22.0545	21.836	22.155	21.7015	21.5966	21.568	22.4726	22.4645	22.51	22.2865	22.2875	22.1851	21.8128	21.7143	21.7436		0.421591	-0.258524		0.472363	-0.305763		0.78999	-0.0472383		0.0772379
P97290	Plasma protease C1 inhibitor	Serping1	90.244	197	12	30.6	55.584	24.9964	25.0157	25.1249	24.1846	24.4351	24.358	24.2355	24.3681	24.3525	24.4545	24.0744	24.1474	25.3714	25.2748	25.3796	24.5633	24.7407	24.646	+	2.17592	-0.413693	+	1.39585	0.31019		0.691069	0.723883	+	2.8143
P97298	Pigment epithelium-derived factor	Serpinf1	216.71	87	11	38.4	46.233	22.7828	23.0315	22.9051	23.8978	23.9242	23.9407	22.9513	22.6544	22.7665	23.0203	22.9908	23.0221	23.4348	23.1888	23.204	23.1651	22.8139	22.9571		1.12214	-0.512775		1.24952	-0.286404		0.567915	0.226371		1.20129
P97350	Plakophilin-1	Pkp1	123.09	68	14	26.6	80.895	23.0563	22.1413	22.8716	19.0938	19.2694	19.4639	21.2265	20.7215	21.847	19.7182	19.6999	19.886	23.7411	23.7555	23.26	24.8978	24.6971	24.7274	+	3.53522	-0.466207		0.223009	3.1971	+	2.51764	3.6633	+	4.92027
P97447	Four and a half LIM domains protein 1	Fhl1	55.332	58	9	36.4	31.888	20.0608	18.159	20.0495	23.4746	23.6232	23.8514	23.623	23.412	23.6226	24.2393	24.0872	23.8221	20.927	20.9911	20.5601	22.4146	22.328	22.1679		1.55286	2.2646	+	1.33478	0.0283677		0.00928349	-2.23623	+	3.99365
P97797	Tyrosine-protein phosphatase non-receptor type substrate 1	Sirpa	4.3625	5	4	9.6	56.424	21.2568	21.0644	21.3278	19.6318	20.2038	19.5202	19.8731	19.4671	20.5842	20.3588	20.3808	20.4748	18.8587	19.4895	20.5075	20.1066	19.973	19.9753		0.689727	-0.311012		0.365879	-0.682351		0.89946	-0.371339		0.633721
P97857	A disintegrin and metalloproteinase with thrombospondin motifs 1	Adamts1	5.2192	12	3	5.4	105.8	20.4174	20.5607	20.2716	19.9482	19.5707	19.5442	18.3656	19.8262	20.5066	22.5515	22.5567	22.5025	20.3219	20.1944	20.3919	20.4462	19.8934	20.0837		0.605724	0.999399		0.68096	0.169779		0.38964	-0.829619		0.552348
P99029	Peroxiredoxin-5, mitochondrial	Prdx5	68.643	179	10	56.2	21.897	23.0267	23.0382	23.1016	26.2766	26.2075	26.1606	25.7026	25.5156	25.5153	26.33	26.257	26.2406	23.4589	23.4919	23.382	25.2421	25.5508	25.4374		1.01788	1.29164		0.979261	-0.20801		0.0926188	-1.49965	+	2.01879
Q00623	Apolipoprotein A-I;Proapolipoprotein A-I;Truncated apolipoprotein A-I	Apoa1	139.68	632	14	44.3	30.615	30.7059	30.2219	30.4655	31.0939	31.189	31.2544	32.4323	32.4684	32.4404	30.8629	30.7287	30.7437	32.9908	33.1103	32.993	30.9773	30.953	30.8005		0.976892	0.790941		1.07765	1.14904	+	1.3334	0.358096		0.246589
Q00724	Retinol-binding protein 4	Rbp4	187.51	71	8	45.8	23.206	24.2563	23.5363	23.9035	24.24	24.1453	24.1492	23.9883	24.1017	23.6075	24.2585	24.2682	24.1183	24.6525	24.5692	24.5593	23.6617	23.5938	23.5327		0.0147382	0.0186408		0.0438788	0.0564181		0.0826946	0.0377773		0.0552011
Q00897	Alpha-1-antitrypsin 1-4	Serpina1d	41.844	133	4	11.6	45.998	25.7011	25.7104	25.8304	24.5684	24.9299	24.4519	24.7195	25.1671	24.8168	24.7057	24.4345	24.6666	26.0937	25.952	26.1698	25.5126	25.4702	25.3968	+	2.41466	-0.446974		0.879317	0.567161		1.09946	1.01414	+	3.8318
Q00898	Alpha-1-antitrypsin 1-5	Serpina1e	67.216	42	3	11.4	45.891	23.2069	23.2843	22.9028	22.18	22.2235	22.3019	22.0464	22.0044	22.2365	22.1116	22.4289	22.1308	23.7336	23.8149	23.8672	23.2313	23.2623	23.1227	+	4.34845	-0.523476	+	1.43759	0.822077	+	2.10176	1.34555	+	5.36196
Q00915	Retinol-binding protein 1	Rbp1	58.906	30	7	59.3	15.846	21.0042	20.6194	20.2867	22.738	22.5865	22.7069	21.0216	21.2459	21.2689	22.0354	21.4425	21.7872	20.6069	20.1957	20.4781	21.2808	21.8516	21.7587		0.394524	-0.190003		0.150704	-0.628309		0.557338	-0.438306		0.684656
Q01149	Collagen alpha-2(I) chain	Col1a2	158.82	114	10	10.4	129.56	22.2151	21.2303	22.039	24.3008	24.4444	24.419	22.8188	22.87	22.8418	23.8127	24.0349	23.8885	22.1828	22.2304	22.0944	22.5067	22.6727	22.6115		0.741081	0.269669		0.167165	-0.725067		0.597854	-0.994736	+	2.4697
Q01279	Epidermal growth factor receptor	Egfr	31.622	88	6	5.8	134.85	24.302	24.1047	24.3251	22.8148	22.497	22.7626	22.9139	22.9471	23.157	22.4375	22.4367	22.4709	23.8868	24.3084	23.7832	23.0801	23.1152	23.0457		1.16663	-0.740523		1.11854	0.0688626		0.0600853	0.809386	+	2.02964
Q01339	Beta-2-glycoprotein 1	Apoh	19.064	31	6	20.3	38.618	20.8529	19.6736	20.7346	19.9498	20.0255	19.7827	23.2272	22.8787	23.1127	19.5295	19.025	19.4412	23.0257	23.01	22.996	19.7479	19.9433	19.3578		0.386547	1.03251		0.58468	1.17692		0.795817	0.144403		0.0455478
Q01768	Nucleoside diphosphate kinase B	Nme2	122.75	295	7	53.3	17.363	24.5913	24.4451	24.6944	27.9699	28.1168	28.1008	27.0067	27.0824	27.0383	27.6739	27.7082	27.6553	25.191	25.1769	25.2087	26.8745	26.7901	26.7953		0.763117	1.04108		0.660085	-0.313656		0.140699	-1.35474	+	2.21508
Q02257	Junction plakoglobin	Jup	250.67	278	25	43.2	81.8	26.6253	26.6715	26.4675	23.3045	23.5249	23.0375	24.9884	24.9825	25.0156	23.885	23.7448	23.7598	26.4767	26.6627	26.6016	27.5665	27.5691	27.5789	+	2.56334	-0.542536		0.29508	2.13737	+	1.69794	2.6799	+	4.77063
Q02596	Glycosylation-dependent cell adhesion molecule 1	Glycam1	105.39	113	3	32.5	16.209	25.14	24.5193	24.9958	24.786	24.7227	24.6648	25.3728	25.3645	25.3288	25.1751	25.243	25.426	24.9873	24.951	24.9117	23.914	23.941	24.2545	+	2.68594	0.513601	+	3.35583	-0.311519		0.688402	-0.82512	+	2.50188
Q02819	Nucleobindin-1	Nucb1	22.524	29	8	22.7	53.408	20.4829	21.4518	21.1811	21.1836	21.2677	21.1718	21.9376	21.6746	21.3792	22.3595	22.4577	22.1253	20.7248	20.9603	20.7994	21.329	21.0382	21.1134	+	3.73251	0.865842	+	2.60755	-0.128931		0.351815	-0.994773	+	3.41029
Q03157	Amyloid-like protein 1;C30	Aplp1	58.818	142	10	18.7	72.75	25.2307	25.0512	24.9219	24.7475	24.787	24.6465	24.3303	24.5481	24.4442	25.5688	25.5145	25.609	24.2809	24.1958	24.2035	24.0992	24.1975	24.223	+	2.34081	0.105052		0.152902	-0.697492	+	4.75318	-0.802544	+	1.99134
Q03265	ATP synthase subunit alpha, mitochondrial	Atp5a1	32.073	38	5	12.5	59.752	20.8099	19.7507	19.6439	21.9112	22.2276	21.992	21.4082	21.8404	21.9841	21.7793	21.7078	21.7167	22.4265	22.1756	22.5321	20.9495	21.8371	21.6119		0.826474	0.683517		0.732434	0.866207		0.871949	0.18269		0.312382
Q03517	Secretogranin-2;Secretoneurin	Scg2	323.31	200	12	26.3	70.643	25.9251	26.1605	25.8413	25.1528	25.0868	25.1173	24.6944	24.7529	24.6427	25.5794	25.2782	25.3682	25.2568	25.1068	25.2569	24.7917	24.8738	25.0186		1.22136	-0.494667		1.08343	-0.496542	+	1.38716	-0.00187492		0.00348161
Q04447	Creatine kinase B-type	Ckb	280.01	229	15	54.3	42.713	21.5803	22.4015	21.9626	26.0048	26.0501	25.9047	25.1798	25.2016	25.1558	27.4066	27.404	27.4054	23.3476	23.3943	23.3687	24.3399	24.3959	24.4963		1.65735	2.30821	+	1.31003	-0.0935408		0.0352594	-2.40175	+	2.85236
Q06335	Amyloid-like protein 2	Aplp2	23.021	66	9	14.4	80.466	22.7803	22.8823	23.3206	22.1271	22.3531	22.6534	22.5544	22.6275	22.5207	23.6018	23.6631	23.7309	22.6311	23.0583	23.2728	22.377	22.3355	22.2836		0.652117	0.430255		0.740493	-0.0264235		0.0387117	-0.456678		0.801883
Q06770	Corticosteroid-binding globulin	Serpina6	62.824	126	7	21.4	44.769	24.3255	24.6167	23.8847	23.7997	23.7772	23.5873	22.5295	22.6801	22.826	22.6278	22.6321	22.5862	24.7776	24.8166	24.833	23.1496	23.3903	23.4707	+	3.44186	-1.35152	+	5.03274	0.0744975		0.0737934	1.42602	+	2.77996
Q06890	Clusterin;Clusterin beta chain;Clusterin alpha chain	Clu	87.795	222	10	26.1	51.655	25.4209	25.416	25.499	24.6878	24.7315	24.646	25.3009	25.3373	25.2847	25.809	25.7722	25.7597	25.2571	25.2872	25.3522	24.8769	24.9538	24.9371		1.5011	0.4771	+	1.41356	0.04387		0.0849106	-0.43323	+	2.00502
Q07456	Protein AMBP;Alpha-1-microglobulin;Inter-alpha-trypsin inhibitor light chain;Trypstatin	Ambp	44.587	125	8	27.8	39.029	26.5073	26.6224	26.5198	24.8274	24.8742	24.7529	25.7346	25.5741	25.6244	25.0817	25.1047	24.9531	25.3419	25.2914	25.1419	24.3029	24.3822	24.3855		1.0272	-0.338592		0.366907	-0.876367		1.13459	-0.537775		1.2733
Q11136	Xaa-Pro dipeptidase	Pepd	122.71	50	10	23.9	55.028	20.4024	21.5169	18.959	24.1334	24.221	24.0542	22.1258	22.0994	22.1255	23.0317	23.1618	23.2534	18.6199	20.5086	21.0166	22.0666	22.069	22.3441		0.6003	0.418473		0.174577	-1.11033		0.48052	-1.52881	+	1.47541
Q4V9Z5	Seizure 6-like protein 2	Sez6l2	43.695	61	9	12	97.503	22.8464	22.8778	22.7048	22.4443	22.3567	22.4371	22.6549	22.7154	22.682	23.5953	23.5376	23.5349	21.9986	21.8369	22.0291	22.5178	22.2815	22.3441	+	3.08397	0.508857	+	1.39361	-0.443164	+	2.00913	-0.952021	+	2.80875
Q4VAA2	Protein CDV3	Cdv3	22.256	43	4	22.1	29.729	20.9611	21.1076	20.7054	22.5992	22.7743	22.6489	22.519	22.2477	22.2806	22.0067	22.1263	21.7716	19.9223	17.9688	20.6454	21.3502	21.3717	21.3655	+	1.74257	0.359229		0.397612	-1.3621		1.14782	-1.72133	+	1.943
Q5EBG6	Heat shock protein beta-6	Hspb6	8.5405	29	5	37	17.521	20.6965	19.41	20.1451	23.4727	23.7927	23.8529	22.8677	23.2505	23.3166	24.1124	24.245	24.0654	22.0055	22.1312	21.5374	22.5159	23.1663	22.681		1.13121	1.74794		1.15684	0.444564		0.209891	-1.30338	+	2.56973
Q5FW60	Major urinary protein 20	Mup20	241.21	219	7	47	20.93	26.0161	26.0212	26.0219	25.8694	25.8566	25.8433	25.9617	26.0745	25.8816	27.3642	27.2939	27.4023	26.2515	26.2438	26.3463	25.4631	25.36	25.5385		1.50216	0.724933	+	1.36997	-0.0709187		0.144262	-0.795852		1.27898
Q5SX39	Myosin-4	Myh4	97.545	65	8	5.2	222.86	22.1295	19.2205	19.3208	22.3648	22.323	22.9358	22.4961	22.2407	22.4645	23.8095	23.6844	23.3913	24.8103	24.7169	24.776	23.5557	23.4068	22.6802	+	2.30909	1.63201		1.29882	2.60858	+	2.15891	0.976573		1.21079
Q5SX40	Myosin-1	Myh1	323.31	437	7	4.9	223.34	25.5319	25.6761	25.4868	24.535	24.6897	24.6623	26.6259	26.6966	26.6472	26.6503	26.4528	26.446	26.2684	26.1906	26.4671	26.339	26.4345	26.4972	+	5.96532	1.4895	+	4.36665	1.26917	+	3.78148	-0.220332	+	2.11034
Q60590	Alpha-1-acid glycoprotein 1	Orm1	76.327	114	3	16.9	23.895	24.4886	24.4199	24.7794	25.1725	25.0773	25.1632	26.162	26.1963	26.3004	25.1281	25.4393	25.4763	24.8919	24.523	24.6074	24.3932	24.4638	24.6802	+	3.99309	0.933593	+	2.46748	-0.256909		0.881673	-1.1905	+	3.6104
Q60648	Ganglioside GM2 activator	Gm2a	36.474	66	5	32.1	20.824	22.5871	22.0818	22.2298	22.9141	22.8134	22.9223	23.1352	23.298	23.1475	23.4745	23.5241	23.4942	22.2784	22.608	22.4782	22.4214	22.6247	22.5953	+	4.40086	0.754139	+	3.00242	-0.0904296		0.237439	-0.844568	+	5.50409
Q60864	Stress-induced-phosphoprotein 1	Stip1	169.35	103	14	30.4	62.581	20.2411	19.5573	20.1804	25.0941	24.9012	24.7528	23.729	24.3014	23.6075	24.2481	23.8797	24.1512	21.4086	21.66	21.7642	22.9057	23.1914	23.1503		0.724945	1.53166		0.702124	-0.107797		0.0326753	-1.63945	+	3.0216
Q60994	Adiponectin	Adipoq	132.84	66	4	18.6	26.809	22.4873	22.6301	22.6649	24.3172	24.416	24.369	24.0404	23.6142	24.0982	23.2822	23.3281	23.4978	23.8854	24.1138	24.1995	23.2045	23.057	22.9693		0.0374371	0.162752		0.149863	0.0908365		0.0722662	-0.0719153		0.0999655
Q61129	Complement factor I;Complement factor I heavy chain;Complement factor I light chain	Cfi	10.449	21	5	10.1	67.26	22.0483	21.459	22.7847	20.4489	20.9306	20.7776	21.4828	22.0157	21.5187	20.3743	20.1267	20.133	21.2278	21.2215	21.1759	20.9981	20.8188	20.4936		0.318584	-0.466352		0.436666	-0.418938		0.533148	0.0474138		0.047112
Q61147	Ceruloplasmin	Cp	90.104	214	24	28.4	121.15	24.4739	24.4022	24.3229	24.1538	24.1881	24.2112	24.767	24.8209	24.8839	24.49	24.4455	24.4843	25.0931	25.0934	25.272	24.4933	24.4671	24.3867	+	1.88371	0.356572	+	2.40304	0.50891	+	1.88809	0.152339		0.381913
Q61171	Peroxiredoxin-2	Prdx2	115.55	258	11	68.7	21.778	25.4512	25.3252	25.3416	27.2307	27.213	27.3185	27.2305	27.1966	27.2004	27.4241	27.4049	27.4929	24.8746	24.8208	24.9134	26.6923	26.721	26.699	+	1.72978	1.01154	+	1.4147	-0.526506		0.407013	-1.53804	+	2.39806
Q61207	Sulfated glycoprotein 1	Psap	57.817	200	6	12.9	61.422	25.9415	25.6509	25.8191	25.3112	25.5385	25.4998	25.7637	25.7059	25.6733	26.6177	26.4782	26.6392	24.8376	24.9233	24.7117	25.1238	25.1853	25.3243	+	3.8851	0.519479	+	1.43194	-0.609186	+	3.00196	-1.12866	+	3.40304
Q61247	Alpha-2-antiplasmin	Serpinf2	94.029	152	9	21.4	54.971	25.8676	25.9453	25.8624	24.8181	24.8949	25.0599	24.4961	24.4005	24.3919	24.0398	23.9676	24.0166	26.1	26.2253	26.1791	24.9591	24.7619	24.8975	+	2.93951	-1.1893	+	3.25352	0.112477		0.116952	1.30177	+	2.76895
Q61330	Contactin-2	Cntn2	24.708	43	9	10.7	113.22	22.0797	22.4318	22.3109	21.4317	21.4073	21.3131	21.6095	21.6543	21.6708	22.508	22.3071	22.4027	20.9755	21.2209	20.7549	22.1804	22.3508	22.1881		0.34166	0.196321		0.318456	-0.217308		0.25749	-0.413629		0.608479
Q61361	Brevican core protein	Bcan	8.2254	28	3	5.4	95.814	22.1405	23.1067	21.6414	21.8203	21.8237	21.6012	22.2012	22.0288	22.0119	22.7433	22.7419	22.7399	21.1844	21.3199	20.9498	19.5869	21.8084	21.7378	+	2.23261	0.388872		0.72623	-0.92443	+	1.35012	-1.3133	+	2.32714
Q61495;Q7TSF1;Q7TSF0	Desmoglein-1-alpha;Desmoglein-1-beta;Desmoglein-1-gamma	Dsg1a;Dsg1b;Dsg1c	20.755	41	4	3.7	114.6	24.1811	22.8041	24.2119	21.1239	21.4123	20.907	21.9787	22.1553	21.6675	21.3142	21.2888	21.0955	22.3606	22.3878	22.9823	23.912	23.5669	23.8804		1.35776	-0.856688		0.6756	0.741594		0.51939	1.59828	+	3.1054
Q61508	Extracellular matrix protein 1	Ecm1	2.5731	16	1	3.2	62.832	20.0912	20.0018	18.7163	20.1801	20.4043	20.3736	20.9917	21.2081	20.8987	20.2582	19.9856	20.2688	21.865	22.4544	22.0925	20.2512	20.1964	19.6712		1.04136	0.640662		1.10686	1.1272		1.17939	0.486542		0.42721
Q61581	Insulin-like growth factor-binding protein 7	Igfbp7	6.3202	22	1	4.6	28.969	20.9806	20.8196	21.2233	19.7574	19.8004	20.1476	20.2606	20.366	20.4074	20.6918	21.2688	21.3085	21.1454	19.3456	20.9322	20.3519	20.3569	20.5106		0.18271	0.262371		0.363737	-0.0143938		0.0135855	-0.276765		0.39259
Q61598	Rab GDP dissociation inhibitor beta	Gdi2	136.01	113	8	28.8	50.537	23.0461	21.6804	21.6791	24.6944	24.8657	24.4687	23.1926	23.3322	23.3365	23.9493	23.8804	23.7836	21.8764	21.6164	22.3275	23.6058	23.7464	23.7712		0.35081	0.173378		0.104798	-0.58177		0.352831	-0.755148		0.965422
Q61646	Haptoglobin;Haptoglobin alpha chain;Haptoglobin beta chain	Hp	125.32	149	10	30.8	38.752	24.5432	23.8615	24.2624	23.0638	22.7444	22.6343	26.0052	26.102	25.9866	24.4007	24.4033	24.5565	25.5347	25.582	25.4023	24.6996	24.6955	24.6658	+	2.79097	1.72413	+	2.2801	1.57838	+	2.70517	-0.14575		0.141048
Q61702	Inter-alpha-trypsin inhibitor heavy chain H1	Itih1	151.2	163	17	28.6	101.07	25.0282	25.0996	25.0357	24.4822	24.4089	24.4266	23.9983	23.8605	23.6898	23.3485	23.2647	23.2476	25.3118	25.3234	25.2031	24.2751	24.1691	24.0974	+	3.42775	-1.17863	+	3.96486	-0.016873		0.0205872	1.16176	+	2.6951
Q61703	Inter-alpha-trypsin inhibitor heavy chain H2	Itih2	117.65	174	11	16.2	105.93	25.5831	25.528	25.5515	24.7244	24.7469	24.6845	24.1579	24.2183	24.2509	23.6709	23.6595	23.6767	25.6079	25.6009	25.7289	24.7913	24.641	24.7176	+	3.70652	-1.19738	+	3.50085	0.0448475		0.0573244	1.24223	+	3.35259
Q61704	Inter-alpha-trypsin inhibitor heavy chain H3	Itih3	145.25	189	14	22.8	99.357	25.7205	25.804	25.7257	24.577	24.5712	24.5458	25.1623	25.1584	25.1985	24.0002	24.1567	24.1588	25.9307	25.918	25.872	24.6213	24.6932	24.6834		0.671112	-0.518219		0.749243	0.129068		0.128522	0.647287		0.965256
Q61838	Alpha-2-macroglobulin;Alpha-2-macroglobulin 165 kDa subunit;Alpha-2-macroglobulin 35 kDa subunit	A2m	323.31	1522	58	51.7	165.85	30.3647	30.313	30.3362	29.3535	29.4204	29.4287	29.1908	29.1925	29.1956	27.8079	27.8508	27.8645	30.6878	30.7307	30.8535	29.1914	29.1638	29.2221	+	2.29443	-1.35241	+	2.3676	0.105446		0.0960134	1.45785	+	1.98445
Q62356	Follistatin-related protein 1	Fstl1	8.6776	50	4	14.4	34.554	22.1499	21.7515	21.7721	21.6057	21.7422	21.7153	22.3332	22.3038	22.2288	22.7372	22.7955	22.707	21.9377	21.6852	22.0251	21.6109	21.8591	21.7262	+	4.76052	0.728128	+	3.67479	0.0179071		0.064726	-0.710221	+	3.75502
Q62426	Cystatin-B	Cstb	19.252	42	4	41.8	11.045	21.0373	21.1323	19.0787	22.9727	23.0227	23.044	22.4611	21.755	22.4074	23.1302	23.0095	23.0228	20.3112	20.4475	20.5888	21.4446	21.6414	21.9761		1.19582	0.916405		0.672838	-0.646369		0.412804	-1.56277	+	2.83945
Q62443	Neuronal pentraxin-1	Nptx1	7.3945	13	2	6.7	47.117	20.9675	19.5627	21.32	20.5635	20.6918	20.6301	21.6041	21.5143	21.6176	21.3655	21.2163	20.5162	20.5649	19.1653	20.7161	21.0319	20.7287	20.1206		1.45649	0.68308	+	1.36849	-0.234667		0.272824	-0.917747	+	1.76668
Q62446	Peptidyl-prolyl cis-trans isomerase FKBP3	Fkbp3	126.74	72	7	39.7	25.147	21.0608	18.0786	21.33	24.9495	25.2644	25.1663	23.8216	23.6812	23.8463	24.4224	24.3496	24.339	21.5496	21.6529	21.6977	23.7173	23.8408	23.8122		0.465278	1.43506		0.578023	0.0701167		0.0186282	-1.36494	+	1.6691
Q64726	Zinc-alpha-2-glycoprotein	Azgp1	28.494	41	5	19.2	35.332	23.3868	23.4841	23.5175	22.3364	22.4145	22.3228	22.7556	22.7487	22.5919	21.6436	21.6214	21.6624	23.4951	23.4228	23.5317	22.0898	21.9338	21.979		0.761331	-0.739746		1.24689	-0.168317		0.159011	0.57143		0.71643
Q64727	Vinculin	Vcl	32.85	24	15	15.9	116.72	21.797	21.0751	21.0089	22.2932	22.9215	22.6458	21.8002	21.9414	21.6603	22.7428	22.558	22.2871	22.0658	21.7116	21.6041	21.9343	22.0186	22.2277		0.144955	0.208034		0.230085	-0.0299193		0.0306687	-0.237953		0.579319
Q6IRU2	Tropomyosin alpha-4 chain	Tpm4	90.879	40	5	28.2	28.467	21.5456	22.2434	21.7581	23.3083	23.2419	23.2763	22.0221	22.3302	22.2354	22.2794	22.3068	21.4444	20.6702	20.7795	20.6754	22.0649	21.6993	21.0606	+	2.40405	-0.459219		0.636066	-1.40395	+	2.18549	-0.94473	+	2.16667
Q6P8J7	Creatine kinase S-type, mitochondrial	Ckmt2	237.37	262	15	47.5	47.473	19.8519	20.1663	20.0084	26.0823	26.0908	25.7798	26.1963	26.1029	26.072	26.7301	26.8021	26.819	23.3905	23.2478	23.5416	24.7769	25.1853	25.1765		1.5903	3.45715	+	1.55365	1.22317		0.398637	-2.23398	+	3.59325
Q7TMJ8	Phosphoinositide-3-kinase-interacting protein 1	Pik3ip1	4.322	24	2	11.4	28.567	21.9339	21.7531	21.3627	20.3162	20.6561	20.2633	21.2327	21.424	21.1408	21.6805	21.6912	21.6454	20.8381	20.6231	20.6063	20.6598	19.9373	20.6454	+	1.78601	0.421555		0.67689	-0.495853		0.800311	-0.917408	+	3.69903
Q810U4	Neuronal cell adhesion molecule	Nrcam	106.71	109	14	18.3	138.52	23.6409	23.5908	23.7064	23.431	23.2403	23.2909	23.0668	23.0097	22.9855	24.0913	23.9748	24.114	22.3496	21.6826	22.3054	23.3785	23.3748	23.3712		1.38112	0.0569776		0.0852743	-0.739694	+	1.42705	-0.796672		1.20962
Q8BH35	Complement component C8 beta chain	C8b	50.191	73	10	22.1	66.229	24.0714	23.8902	24.2583	23.1785	23.2646	23.353	22.5282	22.1679	22.1276	21.1719	21.3184	21.2475	23.8922	23.9961	23.8918	22.4347	22.2881	22.7124	+	3.55633	-1.90907	+	4.04866	-0.466757		0.608617	1.44232	+	2.28109
Q8BLK3	Limbic system-associated membrane protein	Lsamp	55.133	102	6	20.8	38.086	24.6865	24.1703	24.337	23.7707	23.8802	23.7735	23.9033	24.0472	23.911	25.2005	24.9441	25.0521	23.8241	23.9003	24.029	23.9336	23.9579	24.0341		1.07258	0.40664		0.710503	-0.156537		0.481867	-0.563178		1.29454
Q8BND5	Sulfhydryl oxidase 1	Qsox1	21.715	83	10	14.8	82.784	24.0342	23.8797	24.0062	23.0664	23.0829	23.0978	23.1976	23.2547	23.234	22.421	22.332	22.5907	24.0171	24.0913	24.1919	23.075	23.2126	23.3229	+	1.68303	-0.689563	+	1.55643	0.123906		0.171197	0.813469	+	1.87631
Q8K0E8	Fibrinogen beta chain;Fibrinopeptide B;Fibrinogen beta chain	Fgb	323.31	302	19	53	54.752	26.3074	26.2037	26.2571	25.1344	25.1028	25.0691	26.0504	25.9708	26.0432	25.6179	25.4122	25.5692	26.3796	26.3507	26.4638	26.296	26.138	26.2157		1.44307	0.0982027		0.133655	0.628227	+	1.4203	0.530024	+	2.81353
Q8K182	Complement component C8 alpha chain	C8a	81.563	93	10	23.5	66.08	24.4408	24.3242	24.5644	23.2394	23.307	23.137	23.1375	22.9393	23.1752	22.0222	21.3323	21.1981	24.3277	24.2055	24.3911	22.6246	22.5986	22.7474	+	1.80332	-1.53471	+	2.11998	-0.352986		0.33567	1.18172	+	1.32234
Q8K183	Pyridoxal kinase	Pdxk	11.561	41	7	27.6	35.015	22.4066	19.3255	22.2053	23.3392	23.4324	23.1147	19.6262	22.8149	21.7507	23.8437	23.6173	23.3185	19.0983	21.1161	21.1602	22.4962	21.9487	21.5136		0.540982	0.191272		0.0774055	-1.08177		0.698728	-1.27305		0.840036
Q8K4L4	Protein POF1B	Pof1b	12.499	16	3	5.5	67.784	20.846	21.08	21.098	19.9874	18.6485	18.8904	19.8547	18.3092	20.2011	19.4763	19.275	19.4207	21.7189	21.795	21.0015	22.3213	23.6072	23.7273	+	3.59139	-0.668869		0.641314	2.27018	+	2.29641	2.93905	+	3.68503
Q8R016	Bleomycin hydrolase	Blmh	62.913	42	8	20.7	52.511	23.8574	22.9654	23.9674	22.975	22.8525	22.7157	21.8854	22.5166	21.9606	21.2219	21.239	21.2319	23.0579	22.7891	23.0781	22.0921	21.7207	21.6542	+	2.87761	-1.54633	+	3.25005	-0.823516	+	1.40262	0.722815		1.20101
Q8R0A6	V-set and transmembrane domain-containing protein 2A	Vstm2a	27.293	33	2	18.2	25.876	22.2339	19.8017	22.0269	21.1297	21.4546	21.516	21.0562	20.9238	21.2501	22.2407	21.9592	22.2832	20.7082	20.9842	20.7143	20.8581	20.7543	20.0261		1.24205	0.25841		0.249372	-0.686271		1.00285	-0.944681	+	2.10601
Q8R0W0	Epiplakin	Eppk1	28.642	25	3	5.6	723.3	22.0426	22.0676	22.0515	22.5163	19.5727	19.8819	21.948	20.6407	20.4554	22.5071	20.3075	21.9912	22.6625	22.9465	22.6528	25.0685	25.1558	25.3265	+	2.69641	-0.0471373		0.0252306	2.61333	+	2.21366	2.66046	+	2.58205
Q8R121	Protein Z-dependent protease inhibitor	Serpina10	12.984	24	6	17.6	51.797	21.5404	21.2336	22.6639	21.4081	21.376	20.9023	21.6627	20.8589	21.7471	21.1433	20.2658	20.4891	22.6006	22.6138	22.1647	21.3307	21.7755	21.6865		1.53413	-0.492905		0.727276	0.507908		0.827456	1.00081	+	1.92619
Q8R1G2	Carboxymethylenebutenolidase homolog	Cmbl	15.702	26	7	34.3	27.902	21.7691	21.5601	21.0138	23.7978	23.0121	24.1293	20.927	21.9546	21.6697	22.828	22.2365	22.0489	20.1765	20.6025	20.6693	22.6827	21.9315	22.8589		0.596604	-0.602921		0.487398	-1.06016		0.786985	-0.45724		0.382152
Q8R464	Cell adhesion molecule 4	Cadm4	49.919	37	7	24.7	42.723	21.529	21.1979	21.4319	21.7199	21.6634	21.4521	22.3799	22.2621	22.0997	23.5378	23.3158	23.4355	20.8255	20.8578	20.9776	21.7313	22.1944	22.5143	+	2.85924	1.33945	+	3.14082	0.0178019		0.0198643	-1.32165	+	2.08309
Q8VCG4	Complement component C8 gamma chain	C8g	52.423	71	6	40.6	22.508	23.4748	23.9007	23.8402	22.8471	22.6046	22.637	22.7902	22.6278	22.7001	21.2767	21.4368	21.4367	23.7336	23.775	23.7569	22.3856	22.3625	22.4513	+	1.69973	-1.17269	+	1.91438	-0.139911		0.138869	1.03278	+	1.45108
Q8VCM7	Fibrinogen gamma chain	Fgg	208.77	221	17	48.4	49.391	26.1071	25.8594	26.0736	24.5791	24.6386	24.6404	26.0784	25.8992	25.8308	25.5501	25.6258	25.547	26.311	26.4964	26.6075	26.2726	26.1739	26.2214	+	2.19917	0.438856		0.682238	1.03076	+	2.02885	0.5919	+	3.45161
Q8VDD5	Myosin-9	Myh9	282.11	86	20	14.4	226.37	21.9266	20.4497	22.0971	20.4097	20.1074	20.3922	21.5324	21.4648	21.2526	22.8924	22.3729	22.4007	24.1349	24.0056	23.7966	24.5666	24.7455	24.7829	+	6.06239	1.08885	+	1.45769	3.44159	+	5.25836	2.35274	+	4.64333
Q91VU0	Protein FAM3C	Fam3c	14.36	29	5	24.2	24.752	19.2239	21.0429	21.5784	22.1468	22.2465	21.8015	21.5832	21.4339	21.3593	22.3511	22.7318	22.5269	20.6585	20.5237	21.0483	21.4083	21.1439	21.4485		0.917311	0.657715		0.627785	-0.301453		0.261607	-0.959168	+	2.08101
Q91VW3	SH3 domain-binding glutamic acid-rich-like protein 3	Sh3bgrl3	61.333	67	3	31.2	10.477	21.501	19.0337	22.1358	23.3218	23.1316	23.2512	24.5694	24.6362	24.4546	25.2081	25.0108	25.0072	22.2056	21.9194	21.9334	23.6404	23.5725	23.5169	+	2.81008	2.75186	+	2.60987	0.735516		0.448499	-2.01634	+	3.53433
Q91WP6	Serine protease inhibitor A3N	Serpina3n	323.31	162	10	29.2	46.717	24.4096	24.307	24.2525	23.8379	23.9473	23.8088	25.3911	25.5742	25.5529	24.9811	24.8369	25.018	26.1043	25.9323	26.0263	25.1014	25.4246	25.2046	+	5.35729	1.13186	+	4.28642	1.53841	+	4.60987	0.406557		1.01012
Q91X17	Uromodulin;Uromodulin, secreted form	Umod	42.659	47	5	8.3	70.844	23.0176	23.0487	23.2159	21.9851	22.0292	21.6284	23.5565	23.2794	23.301	23.4933	23.2809	23.433	18.3464	21.4096	18.5477	20.8787	21.1925	21.0579	+	4.16418	0.903179	+	2.01792	-2.24871	+	2.26864	-3.15188	+	3.57839
Q91X72	Hemopexin	Hpx	221.37	508	19	53.7	51.317	27.4554	27.2145	27.3056	26.6939	26.7461	26.7928	28.3878	28.3781	28.3365	26.4389	26.4062	26.4182	28.2619	28.3039	28.3506	26.4474	26.3842	26.487		0.135809	0.359596		0.34854	0.337815		0.338149	-0.0217803		0.0123747
Q921I1	Serotransferrin	Tf	323.31	827	31	53.1	76.723	28.6203	28.5996	28.5793	28.3532	28.3445	28.2959	28.6442	28.6851	28.6655	26.9701	26.9392	26.9062	29.2571	29.2652	29.2029	27.1646	27.0992	27.1368		0.364667	-0.663763		0.919478	-0.27784		0.242657	0.385923		0.266939
Q923D2	Flavin reductase (NADPH)	Blvrb	52.975	152	7	54.9	22.197	24.3354	24.4536	24.4713	25.7674	25.9748	25.9292	25.6273	25.6157	25.352	25.4971	25.5006	25.4383	23.4514	23.5992	23.4903	25.0618	24.9983	25.1479	+	1.67109	0.349889		0.496844	-0.863791		0.989141	-1.21368	+	2.20724
Q93092	Transaldolase	Taldo1	47.913	100	9	25.5	37.387	21.9477	19.6892	21.8854	24.0382	24.2034	24.0498	23.8519	23.6313	23.7247	23.9832	23.8165	23.8955	21.8322	21.763	21.9798	23.3327	23.3229	23.3831		0.838677	1.18157		0.856503	-0.0333405		0.0142056	-1.21491	+	2.31113
Q99J85	Neuronal pentraxin receptor	Nptxr	40.486	59	6	17	52.284	22.6924	23.0181	22.879	22.0719	22.3386	22.0634	22.1256	22.1036	21.8149	22.4316	22.0997	22.2644	22.725	22.6312	22.3096	22.6549	22.9112	22.9199	+	1.77616	-0.370619		1.11551	0.181382		0.43653	-0.552001	+	2.90794
Q99JG2	Prosaposin receptor GPR37L1	Gpr37l1	24.396	84	2	5.4	52.728	26.1494	26.0335	25.92	24.0808	24.4399	23.6887	25.1442	25.3015	24.6644	25.5135	25.4794	25.6131	25.4003	24.9855	24.9101	24.6116	24.2712	24.2357		0.365097	0.233965		0.199794	-0.316325		0.27525	-0.550289	+	1.40524
Q99JI1	Musculoskeletal embryonic nuclear protein 1	Mustn1	31.553	23	2	29.3	8.941	21.1241	20.7587	20.9012	21.8337	21.817	22.415	23.1869	22.9982	23.1107	21.8055	22.0748	22.7505	19.8446	19.7091	19.6679	22.7331	22.6538	22.5208		1.19279	1.1795	+	2.11597	-0.286723		0.160629	-1.46622		1.22488
Q99K51	Plastin-3	Pls3	40.34	26	6	13.3	70.741	19.8265	19.4878	19.8404	19.5644	19.5168	19.681	19.426	19.6263	19.7264	19.6598	19.2577	19.6364	20.4545	20.3577	20.2147	23.4123	23.425	22.9274	+	2.93512	-0.0973848		0.475523	2.14577	+	2.06336	2.24316	+	2.16801
Q99KB8	Hydroxyacylglutathione hydrolase, mitochondrial	Hagh	54.194	88	6	27.5	34.084	21.3683	21.3781	21.4113	23.4661	23.4964	23.4134	23.2714	23.4029	23.338	23.6537	23.6127	23.7434	20.7277	20.6076	20.7701	22.8925	22.9206	23.1047		1.52143	1.08141	+	1.354	-0.585094		0.381562	-1.6665	+	2.04874
Q99LX0	Protein DJ-1	Park7	39.873	146	9	65.6	20.021	22.5808	22.4051	23.1602	26.4921	26.3383	26.6513	25.0386	25.3434	25.2411	25.6444	25.9907	25.6707	23.942	23.764	23.8827	25.6141	25.4854	25.4091		0.335646	0.883492		0.48099	0.0782115		0.0294137	-0.805281		1.16468
Q99M71	Mammalian ependymin-related protein 1	Epdr1	40.511	84	7	34.4	25.485	23.1446	22.7418	22.7846	22.6649	22.6038	22.6522	23.2317	23.2432	23.1879	23.7313	23.4437	23.658	22.343	22.3816	22.359	22.5227	22.8072	22.9596	+	4.47243	0.650623	+	3.40109	-0.203141		0.797866	-0.853764	+	3.85456
Q99PJ0	Neurotrimin	Ntm	31.171	60	5	20.3	37.984	23.6773	23.4616	23.6891	22.6077	22.5493	22.1984	22.8176	22.7333	22.6362	23.6713	23.666	23.573	22.2706	22.4497	22.3854	22.4352	23.0205	23.0122		0.809576	0.152317		0.180078	-0.434978		0.751773	-0.587295	+	1.42164
Q99PT1	Rho GDP-dissociation inhibitor 1	Arhgdia	109.72	82	9	56.9	23.407	22.1721	22.6898	22.4637	24.8348	24.9028	24.9068	24.1558	24.2278	24.1739	24.7859	24.5495	24.6183	22.0804	22.1647	22.0846	23.868	23.9666	23.959		1.11411	0.756843		0.68478	-0.641117		0.430689	-1.39796	+	2.10532
Q9CPU0	Lactoylglutathione lyase	Glo1	124.03	155	9	63	20.809	24.0474	23.8458	23.9251	26.9045	27.0899	27.0977	25.9034	26.0694	25.7447	25.8695	25.8814	25.8058	24.106	23.9603	24.0434	26.1244	26.1341	26.0489		0.293483	0.393983		0.234608	-0.415535		0.201689	-0.809518		0.950431
Q9CR86	Calcium-regulated heat stable protein 1	Carhsp1	16.264	28	2	18.2	16.062	20.8499	19.5199	19.4078	21.4929	21.6223	21.3899	21.3529	21.1123	21.0166	20.8953	21.1275	21.1589	20.0624	19.5381	20.4397	21.1984	21.2108	21.2826		0.321826	0.396811		0.442461	-0.0917816		0.0656841	-0.488593		0.860583
Q9CRB6	Tubulin polymerization-promoting protein family member 3	Tppp3	167.35	90	10	51.7	18.965	22.292	22.1265	22.4346	26.2478	26.1061	26.1044	24.7959	24.8082	24.8388	24.5609	24.6611	24.7738	22.801	23.0477	23.337	24.3641	24.1581	24.437		0.402098	0.521213		0.250861	-0.52776		0.239229	-1.04897	+	2.27992
Q9CZ44	NSFL1 cofactor p47	Nsfl1c	203.16	124	11	38.6	40.709	18.6102	19.8898	21.0079	24.0768	24.1419	24.3481	23.6202	23.5715	23.6081	24.1962	24.1722	24.2364	22.0161	21.7929	21.8351	23.3285	23.2822	23.1222		0.918839	1.8883		1.01355	0.550384		0.209494	-1.33791	+	2.58719
Q9D0F9	Phosphoglucomutase-1	Pgm1	323.31	478	25	53.9	61.417	20.4591	19.8285	21.167	28.6409	28.7228	28.6814	27.0816	27.0061	27.0179	26.7279	26.7284	26.7698	26.217	26.1644	26.0844	27.4454	27.4998	27.389		0.583629	2.30533		0.621094	2.2167		0.582144	-0.0886304		0.112755
Q9D358	Low molecular weight phosphotyrosine protein phosphatase	Acp1	29.219	42	4	35.4	18.192	19.7249	18.6012	18.8286	23.0603	23.0821	23.0915	21.9898	21.7938	21.7335	22.2178	22.2414	22.2592	20.2734	20.3194	20.2703	22.2053	22.3068	22.287		0.313581	0.974463		0.503621	0.212256		0.0764728	-0.762206		0.90869
Q9D819	Inorganic pyrophosphatase	Ppa1	28.403	15	5	24.2	32.667	19.8615	20.1686	19.7072	22.2355	21.8165	22.069	20.3119	18.9907	20.3194	21.0258	21.1261	21.595	20.2845	18.7676	20.2126	20.8787	19.8054	19.9406		0.646876	-0.414938		0.290605	-0.994814		0.971933	-0.579876		0.608783
Q9DAK9	14 kDa phosphohistidine phosphatase	Phpt1	27.61	78	8	72.6	13.996	18.9782	21.4756	21.3203	24.9225	24.7344	24.1193	23.2193	23.0628	23.1757	23.3542	23.4624	23.932	20.8006	19.7938	21.6095	22.7402	22.5601	22.5737		0.699045	0.776025		0.350283	-0.912076		0.37658	-1.6881	+	2.14984
Q9DBB9	Carboxypeptidase N subunit 2	Cpn2	59.2	93	9	22.7	60.478	24.0213	23.998	24.1173	22.9589	23.0062	23.0071	22.5393	22.6362	22.3721	22.1298	22.1339	22.0727	24.2153	24.1893	24.2975	23.4696	23.4189	23.4127	+	4.20367	-1.20417	+	3.08151	0.315732		0.50469	1.5199	+	4.65638
Q9DBD0	Inhibitor of carbonic anhydrase	Ica	61.145	131	15	26.1	76.765	24.5121	24.492	24.3558	23.9808	23.9803	24.101	23.9751	23.9099	23.9898	22.7626	22.6487	22.9187	25.4633	25.4932	25.4862	23.4221	23.4297	23.368		1.18772	-0.869526	+	1.91126	0.20674		0.172328	1.07627		1.14247
Q9DBJ1	Phosphoglycerate mutase 1	Pgam1	137.14	105	8	47.2	28.832	19.3122	21.7203	21.5484	24.6163	24.6229	24.8966	24.1979	24.234	24.1844	24.8485	24.5327	24.6305	22.8753	22.3365	22.7722	24.0387	24.1853	24.2646		0.802758	1.65189		0.966163	0.625965		0.266052	-1.02592	+	1.7464
Q9DBP5	UMP-CMP kinase	Cmpk1	65.455	63	10	51.5	22.165	20.6415	18.66	20.7691	24.3801	24.4353	24.0859	22.7894	23.1234	22.6795	23.7503	23.2522	23.8278	21.0327	20.7744	19.8668	23.1375	22.9879	22.859		0.503481	1.07511		0.497084	-0.385631		0.127665	-1.46075	+	1.45104
Q9DCL8	Protein phosphatase inhibitor 2	Ppp1r2	11.853	29	4	24.8	23.119	19.9801	20.2617	20.3219	23.0125	23.1139	23.1524	22.5167	22.5884	22.5115	21.4885	22.5864	22.3956	19.7116	20.0965	19.5854	21.4479	22.4115	20.5787		1.2081	0.707449		0.496337	-1.00178		0.630057	-1.70923	+	2.27454
Q9EQG7	Ectonucleotide pyrophosphatase/phosphodiesterase family member 5	Enpp5	16.033	37	5	14.7	54.386	22.8107	22.9423	22.5626	21.2022	21.7271	21.4163	21.7748	22.0175	21.9583	21.9885	22.1227	22.0434	21.8233	21.6837	21.6329	21.8	21.8557	21.8689		0.353442	-0.126019		0.158506	-0.332786		0.510601	-0.206767	+	2.12368
Q9ERT9	Protein phosphatase 1 regulatory subunit 1A	Ppp1r1a	22.298	32	3	31.6	18.718	21.5756	21.2924	21.5085	22.8495	22.9059	22.8227	21.4627	21.7051	21.8767	21.9249	22.1896	21.975	20.4879	20.4624	20.8306	21.5209	21.3413	21.42	+	2.18732	-0.303417		0.41834	-1.14858	+	1.94473	-0.845166	+	2.48766
Q9ESB3	Histidine-rich glycoprotein	Hrg	82.651	81	8	16.4	59.162	24.0293	24.0606	23.9855	22.9914	22.9599	22.865	23.4051	23.3232	23.4611	22.9109	22.9584	22.8779	23.9855	23.9422	24.0816	23.2197	22.9813	23.1779		0.505193	-0.325832		0.601011	0.0827274		0.0978922	0.408559		0.987233
Q9JHU9	Inositol-3-phosphate synthase 1	Isyna1	25.245	34	5	10.4	60.931	21.4413	21.4007	21.6079	22.4676	22.448	22.5436	20.9083	20.6885	20.7105	22.0634	22.3132	22.0836	18.8462	18.5267	20.0873	20.9976	21.4528	21.3823	+	1.87604	-0.523595		0.687612	-1.76936	+	1.94732	-1.24576		1.16322
Q9JJU8	SH3 domain-binding glutamic acid-rich-like protein	Sh3bgrl	40.184	65	4	44.7	12.811	21.8736	21.9019	21.5852	22.6441	22.722	22.7908	22.9859	22.9962	22.7981	23.1505	23.1788	23.0881	20.8893	20.7977	20.8598	22.0786	22.0342	21.9168	+	3.78543	0.780014	+	2.25747	-0.823507	+	1.45832	-1.60352	+	3.88384
Q9JLF6	Protein-glutamine gamma-glutamyltransferase K	Tgm1	8.5107	17	5	7.4	89.825	21.8425	23.1669	21.8835	19.7634	19.3942	19.6263	20.5628	20.6209	20.7411	20.249	20.1055	19.8563	23.3037	22.1036	22.3799	21.728	21.7253	21.5937	+	1.66834	-0.590223		0.41281	1.19288		0.943899	1.7831	+	3.88643
Q9JMH6	Thioredoxin reductase 1, cytoplasmic	Txnrd1	91.818	129	9	23.5	67.083	20.6697	21.4011	18.6822	24.6335	24.7626	24.6564	23.3897	23.6294	23.5465	23.6714	23.5797	23.8338	20.7188	20.7319	20.4081	23.9253	23.7126	23.8096		0.411598	1.14085		0.51421	-0.249853		0.0712426	-1.3907		1.08635
Q9QUN9	Dickkopf-related protein 3	Dkk3	20.446	27	6	21.5	38.387	18.7243	19.7975	20.4044	21.6676	21.3179	21.5752	20.956	21.0031	21.4776	23.6987	23.5732	23.6475	20.2635	19.6626	19.0322	20.5316	20.611	20.2867	+	2.23907	1.81154	+	1.47029	-0.516519		0.445584	-2.32806	+	2.44824
Q9QXC1	Fetuin-B	Fetub	55.425	76	9	35.8	42.712	22.4534	23.0079	22.7664	22.2791	22.5415	22.3833	24.4632	24.9308	24.7592	22.2438	22.2307	22.3683	25.2903	25.1227	24.8386	22.1607	22.0783	22.3733		0.552047	0.927393		0.89122	1.07203		0.873352	0.144633		0.0614224
Q9QXS1	Plectin	Plec	5.707	20	2	0.6	534.18	21.9582	21.9459	18.9257	20.4256	20.3089	18.7168	21.0632	21.0227	20.6594	21.1299	21.3857	20.1525	22.5072	22.6807	22.7626	23.6566	23.5614	23.4517	+	3.66155	0.522063		0.39342	2.7232	+	2.92392	2.20114	+	4.95994
Q9QXV0	ProSAAS;KEP;Big SAAS;Little SAAS;Big PEN-LEN;PEN;PEN-20;PEN-19;Little LEN;Big LEN	Pcsk1n	75.252	133	7	44.6	27.27	24.0948	24.0049	24.1157	24.071	24.0654	24.1605	23.794	23.6292	23.7624	24.8266	24.7896	24.8083	23.5277	23.6352	23.6973	23.7948	23.9488	23.8079		1.24727	0.183001		0.328311	-0.350075	+	3.56608	-0.533076		1.23139
Q9QZ47	Troponin T, fast skeletal muscle	Tnnt3	58.493	78	8	29.4	32.24	21.838	21.5009	21.8048	24.4827	24.4567	24.5404	24.4245	24.3222	24.3367	23.9847	24.0592	23.9675	22.7682	22.8056	22.4291	23.2012	23.0592	23.5222		1.15105	1.07855		0.931823	-0.139694		0.0797567	-1.21824	+	4.38967
Q9R0P5	Destrin	Dstn	51.633	33	5	40	18.521	19.485	19.7664	19.9171	22.8278	22.8388	23.0345	20.5385	20.7505	20.5753	20.9309	21.2905	20.9468	20.9808	20.8414	21.2292	20.9654	22.3945	20.6647		0.129532	-0.472848		0.277719	-0.132285		0.0630635	0.340563		0.60172
Q9R0Y5	Adenylate kinase isoenzyme 1	Ak1	323.31	522	16	76.3	21.539	26.0374	26.0673	26.2885	29.6848	29.6835	29.635	28.8928	28.6791	28.8662	29.2944	29.3801	29.3237	27.291	27.4139	27.4011	28.9672	28.9761	29.0228		0.57869	1.17332		0.760466	0.27927		0.12203	-0.894046	+	1.38266
Q9R1E6	Ectonucleotide pyrophosphatase/phosphodiesterase family member 2	Enpp2	323.31	658	30	43.3	98.884	27.3607	27.1513	27.3947	27.526	27.571	27.6234	27.2593	27.1985	27.1849	27.845	27.7196	27.8224	27.2773	27.2928	27.3227	27.4278	27.4175	27.4139		0.289393	0.0670799		0.178569	-0.0792103		0.492106	-0.14629		0.519618
Q9R1Q9	V-type proton ATPase subunit S1	Atp6ap1	87.084	91	5	15.1	51.007	22.8237	22.1271	22.2374	22.7007	22.7469	22.9273	22.8553	22.4491	22.8329	24.6429	24.494	24.7207	23.0807	22.6228	22.5813	23.0727	23.2917	23.2479		1.39629	1.07197	+	1.40718	0.38902		1.21584	-0.68295		0.797102
Q9WTR5	Cadherin-13	Cdh13	35.311	51	5	9	78.185	22.1133	22.1632	22.3554	21.4235	22.0706	21.9431	21.8154	21.7579	21.9133	22.801	22.7266	22.8392	22.0509	21.9094	21.9615	21.8617	22.2457	22.0677		0.522546	0.297391		0.575947	0.00462151		0.0111822	-0.292769		0.659166
Q9WUB3	Glycogen phosphorylase, muscle form	Pygm	69.145	144	13	17.9	97.285	21.3283	20.1996	20.1404	23.8865	23.959	23.7337	23.3852	23.422	23.3667	24.1919	24.3707	24.2528	24.4688	24.4797	24.5448	24.2825	24.6077	24.5106	+	2.07061	1.62363		1.18447	2.27442	+	1.86762	0.65079	+	2.02193
Q9WUU7	Cathepsin Z	Ctsz	6.8657	30	4	14.1	33.996	19.6162	20.58	19.9066	20.7112	20.9383	20.8897	21.5802	20.8105	22.1395	21.8949	21.8153	21.8594	20.3493	20.4054	20.7266	20.6309	20.5235	20.6583	+	3.6983	1.24293	+	2.76396	0.108658		0.187142	-1.13428	+	3.70683
Q9WV35	Probable C->U-editing enzyme APOBEC-2	Apobec2	87.396	139	10	54.5	25.66	20.2402	18.8411	20.2601	25.232	25.1308	25.3352	22.906	22.728	22.6288	24.5022	24.3658	24.3787	22.0263	21.7466	20.7288	24.0552	24.5474	24.341		0.179119	1.07833		0.373009	0.400986		0.107613	-0.677345		0.407798
Q9WVJ3	Carboxypeptidase Q	Cpq	11.092	16	4	11.5	51.813	21.2692	21.4954	21.2952	20.8932	20.925	20.829	20.7401	20.8722	20.3382	21.1806	20.8447	20.9037	20.9241	21.5083	21.1057	20.9825	20.9676	21.0381		0.966492	-0.304586		1.08445	-0.0301237		0.0780076	0.274463		1.07953
Q9Z126	Platelet factor 4	Pf4	5.8101	24	3	28.6	11.243	21.4992	20.6132	20.5753	21.6887	21.3902	21.1317	23.5607	24.35	24.1361	20.4999	18.9898	19.6382	24.0993	24.2083	25.1406	20.3608	20.4266	21.1084		0.342413	0.712725		0.305385	1.40762		0.826532	0.694895		0.213989
Q9Z1R3	Apolipoprotein M	Apom	28.778	18	2	11.6	21.273	22.4907	22.2844	22.441	21.9764	21.438	21.9945	22.6262	22.6204	22.5603	21.9614	21.8989	22.0121	22.6486	22.6154	22.5667	21.7406	21.769	21.7224		0.118199	0.175705		0.361512	0.0729411		0.109178	-0.102764		0.167116
